# Supplementary material for: Global trends in antimicrobial use in food-producing animals: 2020 to 2030
Source: PLOS Glob Public Health. 2023 Feb 1;3(2):e0001305. doi: 10.1371/journal.pgph.0001305 (PMC10021213; doi:10.1371/journal.pgph.0001305)
Supplement: S1 Table — (XLSX) [file pgph.0001305.s007.xlsx]

## Sheet: Sheet1
	Country	Report (additional, but not extracted)	Year	Link
1	Austria	ESVAC (AGES)	2020	https://www.ema.europa.eu/en/documents/report/sales-veterinary-antimicrobial-agents-31-european-countries-2019-2020-trends-2010-2020-eleventh_en.pdf
2	Belgium	ESVAC (Belvet)	2020	As above
3	Bulgaria	ESVAC	2020	As above
4	Canada	CIPRAS	2018	https://publications.gc.ca/collections/collection_2021/aspc-phac/HP2-4-2018-eng-2-1.pdf
5	Chile	ALS	2020	https://bit.ly/3pFflsc (direct excel download)
6	China	MoA	2020	http://www.moa.gov.cn/gk/sygb/
7	Croatia	ESVAC	2020	As above
8	Cyprus	ESVAC	2020	As above
9	Czech Republic	ESVAC	2020	As above
10	Denmark	ESVAC (DANMAP)	2020	As above
11	Estonia	ESVAC	2020	As above
12	Finland	ESVAC (FINREST)	2020	As above
13	France	ESVAC (ANSES)	2020	As above
14	Germany	ESVAC	2020	As above
15	Greece	ESVAC	2020	As above
16	Hungary	ESVAC	2020	As above
17	Iceland	ESVAC (Landlae)	2020	As above
18	Ireland	ESVAC (HPRA)	2020	As above
19	Italy	ESVAC	2020	As above
20	Japan	JVARM	2020	https://www.maff.go.jp/nval/iyakutou/hanbaidaka/index.html
21	Korea	APQA	2020	https://www.mfds.go.kr/brd/m_231/view.do?seq=33051&srchFr=&srchTo=&srchWord=&srchTp=&itm_seq_1=0&itm_seq_2=0&multi_itm_seq=0&company_cd=&company_nm=&page=1
22	Latvia	ESVAC	2020	As above
23	Lithuania	ESVAC	2020	As above
24	Luxembourg	ESVAC	2020	As above
25	Malta	ESVAC	2020	As above
26	Netherlands	ESVAC (SDa)	2020	As above
27	New Zealand	FSA	2019	https://www.mpi.govt.nz/dmsdocument/48622-2019-Antibiotic-Agricultural-Compound-Sales-Analysis
28	Norway	ESVAC (NORM-VET)	2020	As above
29	Poland	ESVAC	2020	As above
30	Portugal	ESVAC	2020	As above
31	Romania	ESVAC	2020	As above
32	Serbia	ProMet	2020	https://www.alims.gov.rs/o-agenciji/publikacije/
33	Slovakia	ESVAC	2020	As above
34	Slovenia	ESVAC	2020	As above
35	Spain	ESVAC	2020	As above
36	Sweden	ESVAC (SVA)	2020	As above
37	Switzerland	ESVAC (ARCH-VET)	2020	As above
38	Thailand	MoH	2019	Only full report for 2018 available online. 2019 was made available to authors via personal communication http://ihppthaigov.net/DB/publication/attachresearch/432/chapter1.pdf (2018)
39	UK	ESVAC (VMD)	2020	As above
40	USA	FDA	2020	https://www.fda.gov/media/154820/download
