# Supplementary material for: Global trends in antimicrobial use in food-producing animals: 2020 to 2030
Source: PLOS Glob Public Health. 2023 Feb 1;3(2):e0001305. doi: 10.1371/journal.pgph.0001305 (PMC10021213; doi:10.1371/journal.pgph.0001305)
Supplement: S2 Table — (XLSX) [file pgph.0001305.s008.xlsx]

## Sheet: Sheet1
	Country	Year	Reference
1	Cameroon	2019	Mouchi MMM, Moffo F, Betsama JDB, et al. Challenges of antimicrobial consumption surveillance in food-producing animals in sub-Saharan African countries: Patterns of antimicrobials imported in Cameroon from 2014 to 2019. Journal of Global Antimicrobial Resistance. 2020; 22, 771-778.
2	Timor-Leste	2019	Ting S, Pereira A, de Jesus Alves A, et al. Antimicrobial use in animals in Timor-Leste based on veterinary antimicrobial imports between 2016 and 2019. Antibiotics. 2021;10(4):426.
