# Supplementary material for: Global trends in antimicrobial use in food-producing animals: 2020 to 2030
Source: PLOS Glob Public Health. 2023 Feb 1;3(2):e0001305. doi: 10.1371/journal.pgph.0001305 (PMC10021213; doi:10.1371/journal.pgph.0001305)
Supplement: S3 Table — * intensity (mg/kg) was used rather than tonnage due to sub-national coverage of survey. (XLSX) [file pgph.0001305.s009.xlsx]

## Sheet: Sheet1
	Country	Report	Species	Year	Link
1	Austria	AGES	Pig	2019	https://bit.ly/3cX07Mc
			Cattle	2019	As above
			Chicken	2019	As above
2	Belgium	BelVet	Pig	2018	https://belvetsac.ugent.be/belvetsac_SaniMed_rapport_2020.pdf
			Chicken	2018	As above
3	Brazil	Dutra et al, 2021*	Pig	2016	Antimicrobial use in Brazilian swine herds: assessment of use and reduction examples. Microoganisms, 2021; 9(4):881
4	Canada	Agunos et al, 2017	Chicken	2015	Antimicrobial use surveillance in broiler chicken flocks in Canada, 2013-2015. PLoS ONE. 12(6):e0179384
5	China	Zhang et al, 2015	Pig	2013	Comprehensive evaluation of antibiotics emission and fate in river basins of China: source analysis, multimedia modelling, and linkage to bacterial resistance. Environmental Science and Technology. 2015; 49, 6772-6782
			Chicken	2013	As above
6	Denmark	DANMAP	Pig	2020	https://www.danmap.org/reports/2020
			Cattle	2020	As above
			Chicken	2020	As above
7	Fiji	Khan et al, 2021*	Cattle	2019	Quantification of antimicrobial use in Fijian livestock farms. One Health. 2021; 13:100326.
			Chicken	2019	As above
8	France	ANSES	Pig	2020	https://www.anses.fr/en/system/files/ANMV-Ra-Antibiotiques2020EN.pdf
			Cattle	2020	As above
			Chicken	2020	As above
			Sheep & Goat	2020	As above
9	Ireland	Oneill et al, 2020	Pig	2016	Quantification, description, and international comparison of antimicrobial use on Irish pig farms. Porcine Health Management. 2020; 6:30
		More et al, 2017	Cattle	2015	The use of national-level data to describe trend in intramammary antimicrobial usage on Irish fairy farms from 2003 to 2015. Journal of Dairy Science. 2017;100(8):6400-6413.
10	Japan	JVARM	Pig	2020	https://www.maff.go.jp/nval/iyakutou/hanbaidaka/index.html
			Cattle	2020	As above
			Chicken	2020	As above
11	Morocco	Rahmatallah et al, 2018*	Chicken	2014	Consumption of antibacterial molecules in broiler production in Morocco. Vet Med Sci. 2018;4(2):80-90.
12	Netherlands	SDa	Pig	2020	https://cdn.i-pulse.nl/autoriteitdiergeneesmiddelen/userfiles/sda%20jaarrapporten%20ab-gebruik/ab-rapport-2020/uk-sda-report-usage-of-antibiotics-in-agricultural-livestock-in-nl-2020-def.pdf
			Cattle	2020	As above
			Chicken	2020	As above
13	Pakistan	Umair et al, 2021a*	Cattle	2018	First case report on quantification of antimicrobial use in corporate dairy farms in Pakistan. Frontiers in Veterinary Science. 2020;7:575848.
		Umair et al, 2021b*	Chicken	2020	Quantification and trends of antimicrobial use in commercial broiler chicken production in Pakistan. Antibiotics. 2021;10(5):598.
14	South Korea	APQA	Pig	2020	https://bit.ly/3pFflsc (direct download)
			Cattle	2020	As above
			Chicken	2020	As above
15	Sweden	Swedres-Svarm	Pig	2021	www.sva.se/en/our-topics/antibiotics/svarm-resistance-monitoring/swedres-svarm-reports/
16	Switzerland	Stebler et al, 2019	Pig	2015	Extrapolating antibiotic sales to number of treated animals: treatments in pigs and calves in Switzerland, 2011-2015. Frontiers of Veterinary Science. 2019;6(318)
			Cattle	2015	As above
17	UK	VMD	Pig	2020	https://assets.publishing.service.gov.uk/government/uploads/system/uploads/attachment_data/file/1072796/03.05.22_VARSS_Main_Report__Final_Accessible_version__3_.pdf
			Chicken	2020	As above
18	USA	FDA	Pig	2020	https://www.fda.gov/media/154820/download
			Cattle	2020	As above
			Chicken	2020	As above
19	Viet Nam	Carrique Mas et al, 2020	Pig	2015	An estimation of total antimicrobial usage in humans and animals in Vietnam. Antimicrobial resistance & infection control. 2020;9(16).
			Cattle	2015	As above
			Chicken	2015	As above
