# Supplementary material for: Global trends in antimicrobial use in food-producing animals: 2020 to 2030
Source: PLOS Glob Public Health. 2023 Feb 1;3(2):e0001305. doi: 10.1371/journal.pgph.0001305 (PMC10021213; doi:10.1371/journal.pgph.0001305)
Supplement: S1 Data — (CSV) [file pgph.0001305.s010.csv]

CountryName	ISO3	OIE_Region	OIE_Region_Use_Kg	Year	Source	Animal	Subtype	Tetracyclines_kg	Amphenicols_kg	Penicillins_kg	Cephalosporins_1_2_kg	Cephalosporins_3_4_kg	Sulfonamides_kg	Trimethoprim_Ortho_kg	Macrolides_kg	Lincosamides_kg	Aminoglycosides_kg	Fluoroquinolones_kg	Quinolones_kg	Pleuromutilins_kg	Polymixins_kg	Nitrofuran_derivatives_kg	Other_antibiotics_kg	All_antibiotics_kg	Discrepancies	Notes	lat	long	Reporting_countries	Number_of_countries
Australia	AUS	Asia_Fareast_Oceania	NA	2006	APVMA	Pigs	NA	NA	NA	NA	NA	NA	NA	NA	NA	NA	NA	NA	NA	NA	NA	NA	NA	106100	NA	*Totals_for_Australia_do_not_include_coccidiostats	133	-25	NA	NA
Australia	AUS	Asia_Fareast_Oceania	NA	2006	APVMA	Chicken	NA	NA	NA	NA	NA	NA	NA	NA	NA	NA	NA	NA	NA	NA	NA	NA	NA	161100	NA	NA	133	-25	NA	NA
Australia	AUS	Asia_Fareast_Oceania	NA	2006	APVMA	Cattle+Sheep	NA	NA	NA	NA	NA	NA	NA	NA	NA	NA	NA	NA	NA	NA	NA	NA	NA	51600	NA	NA	133	-25	NA	NA
Australia	AUS	Asia_Fareast_Oceania	NA	2006	APVMA	all	food_producing	44300	0	30720	20	0	8900	NA	80300	3200	7230	0	0	NA	NA	NA	144200	318870	NA	NA	133	-25	NA	NA
Australia	AUS	Asia_Fareast_Oceania	NA	2007	APVMA	Pigs	NA	NA	NA	NA	NA	NA	NA	NA	NA	NA	NA	NA	NA	NA	NA	NA	NA	103100	NA	NA	133	-25	NA	NA
Australia	AUS	Asia_Fareast_Oceania	NA	2007	APVMA	Chicken	NA	NA	NA	NA	NA	NA	NA	NA	NA	NA	NA	NA	NA	NA	NA	NA	NA	120200	NA	NA	133	-25	NA	NA
Australia	AUS	Asia_Fareast_Oceania	NA	2007	APVMA	Cattle+Sheep	NA	NA	NA	NA	NA	NA	NA	NA	NA	NA	NA	NA	NA	NA	NA	NA	NA	45200	NA	NA	133	-25	NA	NA
Australia	AUS	Asia_Fareast_Oceania	NA	2007	APVMA	all	food_producing	53300	0	33620	40	50	7700	NA	67400	3740	6290	0	0	NA	NA	NA	96600	268740	NA	NA	133	-25	NA	NA
Australia	AUS	Asia_Fareast_Oceania	NA	2008	APVMA	Pigs	NA	NA	NA	NA	NA	NA	NA	NA	NA	NA	NA	NA	NA	NA	NA	NA	NA	101800	NA	NA	133	-25	NA	NA
Australia	AUS	Asia_Fareast_Oceania	NA	2008	APVMA	Chicken	NA	NA	NA	NA	NA	NA	NA	NA	NA	NA	NA	NA	NA	NA	NA	NA	NA	150400	NA	NA	133	-25	NA	NA
Australia	AUS	Asia_Fareast_Oceania	NA	2008	APVMA	Cattle+Sheep	NA	NA	NA	NA	NA	NA	NA	NA	NA	NA	NA	NA	NA	NA	NA	NA	NA	48400	NA	NA	133	-25	NA	NA
Australia	AUS	Asia_Fareast_Oceania	NA	2008	APVMA	all	food_producing	65600	0	23460	60	120	8000	NA	60100	5440	5540	0	0	NA	NA	NA	132200	300520	NA	NA	133	-25	NA	NA
Australia	AUS	Asia_Fareast_Oceania	NA	2009	APVMA	Pigs	NA	NA	NA	NA	NA	NA	NA	NA	NA	NA	NA	NA	NA	NA	NA	NA	NA	98000	NA	NA	133	-25	NA	NA
Australia	AUS	Asia_Fareast_Oceania	NA	2009	APVMA	Chicken	NA	NA	NA	NA	NA	NA	NA	NA	NA	NA	NA	NA	NA	NA	NA	NA	NA	80100	NA	NA	133	-25	NA	NA
Australia	AUS	Asia_Fareast_Oceania	NA	2009	APVMA	Cattle+Sheep	NA	NA	NA	NA	NA	NA	NA	NA	NA	NA	NA	NA	NA	NA	NA	NA	NA	44700	NA	NA	133	-25	NA	NA
Australia	AUS	Asia_Fareast_Oceania	NA	2009	APVMA	all	food_producing	57000	0	14900	100	140	11700	NA	59600	2900	6300	0	0	NA	NA	NA	70300	222940	NA	NA	133	-25	NA	NA
Australia	AUS	Asia_Fareast_Oceania	NA	2010	APVMA	Pigs	NA	NA	NA	NA	NA	NA	NA	NA	NA	NA	NA	NA	NA	NA	NA	NA	NA	104200	NA	NA	133	-25	NA	NA
Australia	AUS	Asia_Fareast_Oceania	NA	2010	APVMA	Chicken	NA	NA	NA	NA	NA	NA	NA	NA	NA	NA	NA	NA	NA	NA	NA	NA	NA	163100	NA	NA	133	-25	NA	NA
Australia	AUS	Asia_Fareast_Oceania	NA	2010	APVMA	Cattle+Sheep	NA	NA	NA	NA	NA	NA	NA	NA	NA	NA	NA	NA	NA	NA	NA	NA	NA	49500	NA	NA	133	-25	NA	NA
Australia	AUS	Asia_Fareast_Oceania	NA	2010	APVMA	all	food_producing	58000	900	26370	170	130	13300	NA	64900	6430	5620	0	0	NA	NA	NA	141100	316920	Macrolides	NA	133	-25	NA	NA
Austria	AUT	Europe	NA	2010	European_Medicines_Agency	all	food_producing+_horses	37170	378	7560	44	315	6300	882	6300	315	1512	630	0	441	945	NA	378	63170	NA	NA	12.8	47.25	NA	NA
Austria	AUT	Europe	NA	2011	European_Medicines_Agency	all	food_producing+_horses	31588	318	5512	53	318	5565	742	4823	318	318	583	0	424	954	NA	1484	53000	NA	NA	12.8	47.25	NA	NA
Austria	AUT	Europe	NA	2012	European_Medicines_Agency	all	food_producing+_horses	29892	265	7897	53	318	5777	795	4399	318	1325	477	0	371	636	NA	424	52947	NA	NA	12.8	47.25	NA	NA
Austria	AUT	Europe	NA	2013	European_Medicines_Agency	all	food_producing+_horses	30741	328	8588	55	328	5415	711	4650	383	1258	547	0	383	875	NA	438	54700	NA	NA	12.8	47.25	NA	NA
Austria	AUT	Europe	8891000	2014	European_Medicines_Agency	all	food_producing+_horses	29690	320	8010	53	160	5874	801	4592	107	1175	481	0	427	1549	NA	160	53399	NA	NA	12.8	47.25	NA	NA
Austria	AUT	Europe	9013000	2015	European_Medicines_Agency	all	food_producing+_horses	26509	383	8135	48	191	4019	766	3924	383	1340	479	0	383	1531	NA	383	48474	NA	NA	12.8	47.25	NA	NA
Austria	AUT	Europe	NA	2016	European_Medicines_Agency	all	food_producing+_horses	24499	383	8039	38	191	3254	670	2967	287	1148	479	0	287	1531	NA	287	44060	NA	NA	12.8	47.25	NA	NA
Austria	AUT	Europe	NA	2017	European_Medicines_Agency	all	food_producing+_horses	24897	382	8204	48	191	3339	668	3052	95	1240	477	0	286	1622	NA	191	44692	NA	NA	12.8	47.25	NA	NA
Austria	AUT	Europe	NA	2018	European_Medicines_Agency	all	food_producing+_horses	26056	406	9125	41	203	4360	912	3447	101	507	0	1217	304	1825	NA	101	48605	NA	NA	12.8	47.25	NA	NA
Austria	AUT	Europe	NA	2019	European_Medicines_Agency	all	food_producing+_horses	20037	509	8747	31	203	3967	814	3051	102	509	0	1322	407	1526	NA	102	41327	NA	NA	12.8	47.25	NA	NA
Austria	AUT	Europe	NA	2020	European_Medicines_Agency	all	food_producing+_horses	22390	405	9422	41	203	3546	709	3546	101	507	0	1317	405	1520	NA	101	44213	NA	NA	12.8	47.25	NA	NA
Austria	AUT	Europe	NA	2020	AGES	Pig	food_producing	14640	80	4580	0	50	1310	260	1690	50	470	110	0	270	1030	NA	40	24580	NA	NA	12.8	47.25	NA	NA
Austria	AUT	Europe	NA	2020	AGES	Cattle	food_producing	3360	150	1400	30	80	710	140	90	20	490	70	0	0	10	NA	30	6580	NA	NA	12.8	47.25	NA	NA
Austria	AUT	Europe	NA	2020	AGES	Chicken	food_producing	320	10	800	0	0	140	30	500	10	30	70	0	10	310	NA	0	2230	NA	NA	12.8	47.25	NA	NA
Belgium	BEL	Europe	NA	2007	BelVet	all	food_producing+_horses	94542	1305	74445	909	NA	100501	16838	27952	NA	15795	NA	4489	NA	8789	NA	3290	348855	NA	NA	4.67	50.65	NA	NA
Belgium	BEL	Europe	NA	2008	BelVet	all	food_producing+_horses	83361	1563	67553	1086	NA	73858	14196	23665	NA	17485	NA	4402	NA	8949	NA	2871	298989	NA	NA	4.67	50.65	NA	NA
Belgium	BEL	Europe	NA	2009	BelVet	all	food_producing+_horses	73497	1668	73232	1668	NA	81368	14995	23390	NA	17121	NA	5022	NA	9907	NA	2388	304256	NA	NA	4.67	50.65	NA	NA
Belgium	BEL	Europe	NA	2010	BelVet	all	food_producing+_horses	73838	1383	80083	1370	NA	71624	14877	18786	NA	17382	NA	3978	NA	9880	NA	3647	296848	NA	NA	4.67	50.65	NA	NA
Belgium	BEL	Europe	NA	2010	European_Medicines_Agency	all	food_producing+_horses	74750	1495	80730	150	897	74750	14950	14950	4784	10166	1196	2691	3588	9867	NA	7475	302439	NA	NA	4.67	50.65	NA	NA
Belgium	BEL	Europe	NA	2011	BelVet	all	food_producing+_horses	72454	1354	87863	1490	NA	70692	14211	21843	NA	13167	NA	4089	NA	9103	NA	2771	299037	NA	NA	4.67	50.65	NA	NA
Belgium	BEL	Europe	NA	2011	European_Medicines_Agency	all	food_producing+_horses	72171	1485	87021	149	891	70686	14256	16038	5643	1485	1485	2673	2673	9207	NA	11583	297446	NA	NA	4.67	50.65	NA	NA
Belgium	BEL	Europe	NA	2012	BelVet	all	food_producing+_horses	63006	1436	82468	1530	NA	71812	14462	18192	NA	8314	NA	4217	NA	9636	NA	2578	277651	NA	NA	4.67	50.65	NA	NA
Belgium	BEL	Europe	NA	2012	European_Medicines_Agency	all	food_producing+_horses	60120	1336	76686	107	802	71610	14429	12291	5344	1603	1336	2672	2405	9619	NA	6680	267040	NA	NA	4.67	50.65	NA	NA
Belgium	BEL	Europe	NA	2013	BelVet	all	food_producing+_horses	62411	1513	80817	1540	NA	61987	12570	17504	NA	8090	NA	3315	NA	7876	NA	1827	259450	NA	NA	4.67	50.65	NA	NA
Belgium	BEL	Europe	NA	2013	European_Medicines_Agency	all	food_producing+_horses	62280	1557	82262	104	779	62021	12456	12975	4412	1298	1817	1557	1557	7785	NA	7007	259867	NA	NA	4.67	50.65	NA	NA
Belgium	BEL	Europe	NA	2014	BelVet	all	food_producing+_horses	61901	1616	82562	1604	NA	64434	12912	23319	NA	8983	NA	3492	NA	5659	NA	1263	267745	NA	NA	4.67	50.65	NA	NA
Belgium	BEL	Europe	8891000	2014	European_Medicines_Agency	all	food_producing+_horses	61642	1594	81836	266	797	64299	13019	18333	4783	1063	1860	1594	1063	5580	NA	7971	265700	NA	NA	4.67	50.65	NA	NA
Belgium	BEL	Europe	NA	2015	BelVet	all	food_producing+_horses	60092	2085	11547	790	733	60549	12352	22780	NA	9440	NA	4049	NA	4757	NA	1185	190359	NA	NA	4.67	50.65	NA	NA
Belgium	BEL	Europe	9013000	2015	European_Medicines_Agency	all	food_producing+_horses	59821	2063	79590	172	688	61712	12377	16846	5673	516	1719	2235	1031	4813	NA	8939	258195	NA	NA	4.67	50.65	NA	NA
Belgium	BEL	Europe	NA	2016	BelVet	all	food_producing+_horses	49900	3007	11656	899	514	53339	10906	19762	NA	9255	NA	1685	NA	4196	NA	1118	166237	NA	NA	4.67	50.65	NA	NA
Belgium	BEL	Europe	NA	2016	European_Medicines_Agency	all	food_producing+_horses	49735	3087	85922	343	515	54366	10976	14921	4631	858	1029	686	1029	4116	NA	8404	240618	NA	NA	4.67	50.65	NA	NA
Belgium	BEL	Europe	NA	2017	BelVet	all	food_producing+_horses	56757	3078	10825	834	175	35689	7391	18846	NA	9225	NA	599	NA	3615	NA	1005	148039	NA	NA	4.67	50.65	NA	NA
Belgium	BEL	Europe	NA	2017	European_Medicines_Agency	all	food_producing+_horses	56552	3030	83145	337	168	36860	7406	13633	5049	1010	337	168	842	3535	NA	8920	220992	NA	NA	4.67	50.65	NA	NA
Belgium	BEL	Europe	NA	2018	BelVet	all	food_producing+_horses	50009	3321	74889	782	143	30423	6093	NA	16957	8224	914	NA	NA	3526	NA	2186	197467	NA	NA	4.67	50.65	NA	NA
Belgium	BEL	Europe	NA	2018	BelVet	Pigs	NA	28400	1300	46300	10	NA	20800	NA	9300	NA	200	10	NA	NA	2900	NA	1400	110620	NA	NA	4.67	50.65	NA	NA
Belgium	BEL	Europe	NA	2018	BelVet	Chicken	NA	1800	10	10200	NA	NA	3700	NA	7000	NA	NA	390	NA	NA	100	NA	NA	23200	NA	NA	4.67	50.65	NA	NA
Belgium	BEL	Europe	NA	2018	European_Medicines_Agency	all	food_producing+_horses	50245	3330	74460	202	101	30672	6155	12410	4540	303	504	2825	1917	2522	NA	5448	195634	NA	NA	4.67	50.65	NA	NA
Belgium	BEL	Europe	NA	2019	BelVet	all	food_producing+_horses	37109	3160	8886	1046	135	28132	5632	16360	NA	9537	974	NA	NA	3034	NA	1642	115647	NA	NA	4.67	50.65	NA	NA
Belgium	BEL	Europe	NA	2019	European_Medicines_Agency	all	food_producing+_horses	37543	3238	70836	405	101	28436	5667	11030	5161	405	506	2631	1113	3137	NA	6982	177191	NA	NA	4.67	50.65	NA	NA
Belgium	BEL	Europe	NA	2020	BelVet	all	food_producing+_horses	35903	3253	8962	1286	142	29504	5903	18155	NA	9153	1362	NA	NA	2762	NA	948	117333	NA	NA	4.67	50.65	NA	NA
Belgium	BEL	Europe	NA	2020	European_Medicines_Agency	all	food_producing+_horses	36136	3239	75107	597	101	29354	5871	13361	4757	506	810	2834	607	2834	NA	6478	182592	NA	NA	4.67	50.65	NA	NA
Bulgaria	BGR	Europe	NA	2011	European_Medicines_Agency	all	food_producing+_horses	24318	462	3528	13	21	1008	84	4452	462	210	2016	168	1596	1260	NA	2352	41950	NA	NA	25.28	42.64	NA	NA
Bulgaria	BGR	Europe	NA	2012	European_Medicines_Agency	all	food_producing+_horses	17318	461	4262	38	12	998	77	6528	1152	1536	2381	115	1037	1459	NA	998	38372	NA	NA	25.28	42.64	NA	NA
Bulgaria	BGR	Europe	NA	2013	European_Medicines_Agency	all	food_producing+_horses	23250	930	6092	47	47	2651	279	5441	1023	1535	2697	47	1070	1070	NA	279	46458	NA	NA	25.28	42.64	NA	NA
Bulgaria	BGR	Europe	8891000	2014	European_Medicines_Agency	all	food_producing+_horses	14637	1141	4434	10	33	1923	261	5509	1597	978	717	0	1043	196	NA	196	32675	NA	NA	25.28	42.64	NA	NA
Bulgaria	BGR	Europe	9013000	2015	European_Medicines_Agency	all	food_producing+_horses	22876	1444	5890	11	76	3686	418	5168	456	1900	2014	152	570	1368	NA	304	46333	NA	NA	25.28	42.64	NA	NA
Bulgaria	BGR	Europe	NA	2016	European_Medicines_Agency	all	food_producing+_horses	28453	3026	14541	8	39	2830	472	4873	1651	1061	1926	157	904	904	NA	236	61081	NA	NA	25.28	42.64	NA	NA
Bulgaria	BGR	Europe	NA	2017	European_Medicines_Agency	all	food_producing+_horses	17086	3035	9255	7	37	2960	412	7157	2660	2286	2136	187	824	1124	NA	412	49578	NA	NA	25.28	42.64	NA	NA
Bulgaria	BGR	Europe	NA	2018	European_Medicines_Agency	all	food_producing+_horses	16654	2007	8829	10	40	3411	401	7123	2408	2408	0	2107	903	1505	NA	401	48207	NA	NA	25.28	42.64	NA	NA
Bulgaria	BGR	Europe	NA	2019	European_Medicines_Agency	all	food_producing+_horses	14849	1706	8528	10	40	3211	301	6522	3010	1605	0	1605	1204	602	NA	301	43494	NA	NA	25.28	42.64	NA	NA
Bulgaria	BGR	Europe	NA	2020	European_Medicines_Agency	all	food_producing+_horses	17753	292	5991	7	29	1826	219	11981	2046	950	0	1169	804	1461	NA	146	44674	NA	NA	25.28	42.64	NA	NA
Cameroon	CMR	Africa	NA	2014	Mouchi_et_al_2020	All	food_producing	7800	150	1920	0	NA	5530	NA	1670	NA	1500	NA	5360	NA	560	60	0	24550	NA	imports as proxy for usage	69.3	30.4	NA	NA
Cameroon	CMR	Africa	NA	2015	Mouchi_et_al_2020	All	food_producing	12600	0	3520	0	NA	11580	NA	1160	NA	2400	NA	4310	NA	2140	720	0	38430	NA	imports as proxy for usage	12.3	7.4	NA	NA
Cameroon	CMR	Africa	NA	2016	Mouchi_et_al_2020	All	food_producing	7920	30	2010	0	NA	9380	NA	490	NA	660	NA	4290	NA	1060	0	0	25840	NA	imports as proxy for usage	12.3	7.4	NA	NA
Cameroon	CMR	Africa	NA	2017	Mouchi_et_al_2020	All	food_producing	16890	50	5850	0	NA	9530	NA	3540	NA	4000	NA	2830	NA	1020	510	0	44220	NA	imports as proxy for usage	12.3	7.4	NA	NA
Cameroon	CMR	Africa	NA	2018	Mouchi_et_al_2020	All	food_producing	10010	150	3000	0	NA	11340	NA	1290	NA	1310	NA	4020	NA	2600	630	0	34350	NA	imports as proxy for usage	12.3	7.4	NA	NA
Cameroon	CMR	Africa	NA	2019	Mouchi_et_al_2020	All	food_producing	13690	190	5790	50	NA	8210	NA	10180	NA	3690	NA	3360	NA	2620	2460	20	50260	NA	imports as proxy for usage	12.3	7.4	NA	NA
Canada	CAN	Americas	NA	2006	CIPARS	all	NA	847281	NA	58538	702	NA	50789	NA	136497	67825	5122	591	NA	NA	NA	NA	143029	1310374	NA	*Canda_totals_do_not_include_ionophores,_chemical_coccidostts,_and_arsenicals	-103.9	51	NA	NA
Canada	CAN	Americas	NA	2007	CIPARS	all	NA	753168	NA	52594	850	NA	38961	NA	118725	55872	4302	443	NA	NA	NA	NA	146880	1171795	NA	NA	-103.9	51	NA	NA
Canada	CAN	Americas	NA	2008	CIPARS	all	NA	680601	3242	109153	NA	NA	59166	NA	210869	41222	5817	411	NA	NA	NA	NA	32706	1143187	NA	NA	-103.9	51	NA	NA
Canada	CAN	Americas	NA	2009	CIPARS	all	NA	686832	4001	118109	NA	NA	57596	NA	204169	44137	4652	377	NA	NA	NA	NA	21339	1141212	NA	NA	-103.9	51	NA	NA
Canada	CAN	Americas	NA	2010	CIPARS	all	NA	535142	4391	201934	NA	NA	48221	NA	170154	46373	3691	381	NA	NA	NA	NA	26757	1037044	NA	NA	-103.9	51	NA	NA
Canada	CAN	Americas	NA	2011	CIPARS	all	NA	600930	NA	147908	6725	NA	70465	NA	108862	43261	12250	519	NA	NA	NA	NA	130911	1121831	NA	NA	-103.9	51	NA	NA
Canada	CAN	Americas	NA	2012	CIPARS	all	NA	635435	NA	136611	6388	NA	58716	NA	98622	51027	10372	406	NA	NA	NA	NA	129614	1127191	NA	NA	-103.9	51	NA	NA
Canada	CAN	Americas	NA	2013	CIPARS	all	NA	635675	NA	134838	2403	NA	63367	NA	93870	54784	10785	469	NA	NA	NA	NA	125511	1121702	NA	NA	-103.9	51	NA	NA
Canada	CAN	Americas	NA	2013	Agunos_et_al__2017	Chicken	broiler	11.35	NA	24.43	NA	0.11	45.88	NA	16.18	0.22	0.02	0.02	NA	NA	NA	NA	227.06	325.27	NA	NA	-103.9	51	NA	NA
Canada	CAN	Americas	26271000	2014	CIPARS	all	NA	599540	NA	139278	6812	NA	69255	NA	112340	60006	13726	782	NA	NA	NA	NA	125178	1126917	NA	NA	-103.9	51	NA	NA
Canada	CAN	Americas	26271000	2014	Agunos_et_al__2017	Chicken	broiler	8.8	NA	61.58	NA	0.03	79.51	NA	35.44	0.31	5.93	0	NA	NA	NA	NA	311.23	502.83	NA	NA	-103.9	51	NA	NA
Canada	CAN	Americas	14600000	2015	CIPARS	all	NA	659784	NA	139565	6795	NA	72564	NA	114186	65646	13718	860	NA	NA	NA	NA	128144	1201262	NA	NA	-103.9	51	NA	NA
Canada	CAN	Americas	14600000	2015	Agunos_et_al__2017	Chicken	broiler	25.77	NA	41.85	NA	0	79.49	NA	20.27	0.51	3.44	0	NA	NA	NA	NA	274.74	446.07	NA	NA	-103.9	51	NA	NA
Canada	CAN	Americas	NA	2016	CIPARS	all	NA	596823	NA	110818	6581	NA	68878	NA	96653	48052	13213	575	NA	NA	NA	NA	121634	1063227	NA	NA	-103.9	51	NA	NA
Canada	CAN	Americas	NA	2017	CIPARS	all	NA	501582	NA	107548	6795	NA	61392	NA	89986	50225	11477	640	NA	NA	NA	NA	118971	948616	NA	NA	-103.9	51	NA	NA
Canada	CAN	Americas	NA	2018	CIPRAS	all	NA	560643	NA	113653	6698	NA	57865	NA	87221	47228	13709	677	NA	NA	NA	NA	116700	1004394	NA	NA	-103.9	51	NA	NA
Chile	CHL	Americas	26271000	2014	Agricultural_and_Livestock_Service	all	NA	1040679	362847	20258	864	3340	14666	NA	105534	9452	10482	136577	NA	3192	NA	0	146638	1854529	NA	NA	-69.84	-26.22	NA	NA
Chile	CHL	Americas	14600000	2015	Agricultural_and_Livestock_Service	all	NA	111128	425530	19859	361	117	12724	NA	117803	28032	8951	4794	3380	28338	NA	0	17635	778652	NA	NA	-69.84	-26.22	NA	NA
Chile	CHL	Americas	NA	2016	Agricultural_and_Livestock_Service	all	NA	89641	381043	18478	460	408	12942	NA	21569	12613	13349	9676	NA	38816	NA	0	15838	614833	NA	NA	-69.84	-26.22	NA	NA
Chile	CHL	Americas	NA	2017	Agricultural_and_Livestock_Service	all	NA	48852	300611	30750	417	605	9624	NA	45749	8832	13297	14330	NA	47821	NA	0	33556	554444	NA	NA	-69.84	-26.22	NA	NA
Chile	CHL	Americas	NA	2018	Agricultural_and_Livestock_Service	all	NA	76661	316582	33068	888	418	12182	NA	73519	8068	14633	11295	NA	56521	NA	0	27464	631299	NA	NA	-69.84	-26.22	NA	NA
Chile	CHL	Americas	NA	2019	Agricultural_and_Livestock_Service	all	NA	50623	262844	33747	356	301	12804	NA	20725	5917	14432	11795	NA	29585	NA	0	21087	464216	NA	NA	-69.84	-26.22	NA	NA
Chile	CHL	Americas	NA	2020	Agricultural_and_Livestock_Service	all	NA	59810	354670	46125	400	375	13861	NA	20205	8546	15617	6458	NA	30878	NA	0	17882	574827	NA	NA	-69.84	-26.22	NA	NA
China	CHN	Asia_Fareast_Oceania	NA	2003	Hou_2003	all	NA	NA	NA	NA	NA	NA	NA	NA	NA	NA	NA	NA	NA	NA	NA	NA	NA	6000000	NA	NA	100.84	34.18	NA	NA
China	CHN	Asia_Fareast_Oceania	NA	2007	Hvistendahl_2012_Hu_2015	all	food_producing	NA	NA	NA	NA	NA	NA	NA	NA	NA	NA	NA	NA	NA	NA	NA	NA	97000000	NA	NA	100.84	34.18	NA	NA
China	CHN	Asia_Fareast_Oceania	NA	2010	Van_Boeckel_2015	all	NA	NA	NA	NA	NA	NA	NA	NA	NA	NA	NA	NA	NA	NA	NA	NA	NA	14524730	NA	NA	100.84	34.18	NA	NA
China	CHN	Asia_Fareast_Oceania	NA	2013	Zhang_2015	Chicken	broiler	1130000	NA	3630000	NA	NA	2450000	NA	2070000	1480000	NA	4870000	NA	NA	NA	NA	2492000	18122000	NA	NA	100.84	34.18	NA	NA
China	CHN	Asia_Fareast_Oceania	NA	2013	Zhang_2015	Pigs	NA	3300000	NA	10600000	NA	NA	3520000	NA	5840000	4340000	NA	13900000	NA	NA	NA	NA	6922000	48422000	NA	NA	100.84	34.18	NA	NA
China	CHN	Asia_Fareast_Oceania	NA	2013	Zhang_2015	all	NA	NA	NA	NA	NA	NA	NA	NA	NA	NA	NA	NA	NA	NA	NA	NA	NA	84240000	NA	NA	100.84	34.18	NA	NA
China	CHN	Asia_Fareast_Oceania	NA	2014	Ministry_of_Agriculture	all	NA	NA	NA	NA	NA	NA	NA	NA	NA	NA	NA	NA	NA	NA	NA	NA	NA	69292470	NA	NA	100.84	34.18	NA	NA
China	CHN	Asia_Fareast_Oceania	NA	2015	Ministry_of_Agriculture	all	NA	NA	NA	NA	NA	NA	NA	NA	NA	NA	NA	NA	NA	NA	NA	NA	NA	52118680	NA	NA	100.84	34.18	NA	NA
China	CHN	Asia_Fareast_Oceania	NA	2016	Ministry_of_Agriculture	all	NA	NA	NA	NA	NA	NA	NA	NA	NA	NA	NA	NA	NA	NA	NA	NA	NA	44185752	NA	NA	100.84	34.18	NA	NA
China	CHN	Asia_Fareast_Oceania	NA	2017	Ministry_of_Agriculture	all	NA	19262851	2992247	4561812	NA	NA	NA	NA	4079192	NA	NA	NA	NA	NA	NA	NA	11070894	41966996	NA	NA	100.84	34.18	NA	NA
China	CHN	Asia_Fareast_Oceania	NA	2018	Ministry_of_Agriculture	all	NA	13664822	2893273	3236049	NA	NA	NA	NA	2123216	NA	NA	NA	NA	NA	NA	NA	7856730	29774090	NA	NA	100.84	34.18	NA	NA
China	CHN	Asia_Fareast_Oceania	NA	2019	Ministry_of_Agriculture	all	NA	11297650	3020050	3154530	NA	NA	NA	NA	NA	NA	NA	NA	NA	NA	3500700	NA	9930730	30903660	NA	NA	100.84	34.18	NA	NA
China	CHN	Asia_Fareast_Oceania	NA	2020	Ministry_of_Agriculture	all	NA	10002733	3518859	4112629	NA	NA	4287876	NA	3266309	692428	2183264	966579	149450	1630986	1936072	NA	29112	32776297	NA	Other_antibiotics_consists_of_ansamycin_and_glycopeptide_antibiotics	100.84	34.18	NA	NA
Croatia	HRV	Europe	8891000	2014	European_Medicines_Agency	all	food_producing+_horses	15316	1085	7276	121	40	8321	965	523	80	3739	1005	201	402	1085	NA	121	40280	NA	NA	16.26	45.57	NA	NA
Croatia	HRV	Europe	9013000	2015	European_Medicines_Agency	all	food_producing+_horses	11344	1206	5891	164	55	3781	575	603	55	1781	959	219	438	712	NA	82	27865	NA	NA	16.26	45.57	NA	NA
Croatia	HRV	Europe	NA	2016	European_Medicines_Agency	all	food_producing+_horses	9695	1001	8580	114	57	2431	315	686	29	1287	801	143	315	1087	NA	57	26598	NA	NA	16.26	45.57	NA	NA
Croatia	HRV	Europe	NA	2017	European_Medicines_Agency	all	food_producing+_horses	7006	532	6592	59	59	1774	266	1981	30	975	562	207	89	946	NA	59	21137	NA	NA	16.26	45.57	NA	NA
Croatia	HRV	Europe	NA	2018	European_Medicines_Agency	all	food_producing+_horses	6549	565	5871	11	113	2258	339	3049	45	790	339	1242	113	903	NA	113	22300	NA	NA	16.26	45.57	NA	NA
Croatia	HRV	Europe	NA	2019	European_Medicines_Agency	all	food_producing+_horses	7034	502	6632	10	100	2010	301	1306	30	603	20	904	100	502	NA	100	20154	NA	NA	16.26	45.57	NA	NA
Croatia	HRV	Europe	NA	2020	European_Medicines_Agency	all	food_producing+_horses	8142	503	7639	10	101	1809	302	1307	30	704	101	804	201	905	NA	101	22659	NA	NA	16.26	45.57	NA	NA
Cyprus	CYP	Europe	NA	2011	European_Medicines_Agency	all	food_producing+_horses	16640	104	7280	0	21	11648	2288	3380	5564	104	52	208	2444	1040	NA	1300	52073	NA	NA	33.35	35.03	NA	NA
Cyprus	CYP	Europe	NA	2012	European_Medicines_Agency	all	food_producing+_horses	14175	45	7425	5	45	8685	1710	2385	5625	630	90	315	2520	900	NA	405	44960	NA	NA	33.35	35.03	NA	NA
Cyprus	CYP	Europe	NA	2013	European_Medicines_Agency	all	food_producing+_horses	17196	96	5461	5	48	7377	1437	1389	9149	575	96	48	3880	958	NA	240	47955	NA	NA	33.35	35.03	NA	NA
Cyprus	CYP	Europe	8891000	2014	European_Medicines_Agency	all	food_producing+_horses	16096	125	3336	0	83	6088	1168	1877	7464	500	83	63	3294	1209	NA	250	41636	NA	NA	33.35	35.03	NA	NA
Cyprus	CYP	Europe	9013000	2015	European_Medicines_Agency	all	food_producing+_horses	19796	367	4903	0	32	6383	1220	2279	6955	508	119	43	2646	1339	NA	292	46882	NA	NA	33.35	35.03	NA	NA
Cyprus	CYP	Europe	NA	2016	European_Medicines_Agency	all	food_producing+_horses	18431	449	7711	10	71	5743	1112	1744	6314	520	163	51	2530	1132	NA	255	46236	NA	NA	33.35	35.03	NA	NA
Cyprus	CYP	Europe	NA	2017	European_Medicines_Agency	all	food_producing+_horses	18634	1804	8710	3	43	3372	655	1740	5821	451	258	43	2513	1117	NA	269	45433	NA	NA	33.35	35.03	NA	NA
Cyprus	CYP	Europe	NA	2018	European_Medicines_Agency	all	food_producing+_horses	17827	300	9514	10	100	9014	1803	3005	5709	401	40	901	3405	1502	NA	100	53631	NA	NA	33.35	35.03	NA	NA
Cyprus	CYP	Europe	NA	2019	European_Medicines_Agency	all	food_producing+_horses	16109	1101	8605	10	100	8105	1601	2401	6104	300	30	600	2602	1701	NA	100	49469	NA	NA	33.35	35.03	NA	NA
Cyprus	CYP	Europe	NA	2020	European_Medicines_Agency	all	food_producing+_horses	16207	100	9704	10	100	7003	1401	2301	6303	300	50	600	2201	2001	NA	100	48381	NA	NA	33.35	35.03	NA	NA
Czech_Republic	CZE	Europe	NA	2003	Institute_for_State_Control_of_Veterinary_Biologicals_and_Medicines	all	food_producing	24893	329	16967	203	NA	NA	NA	2808	566	1067	NA	NA	NA	NA	NA	1691	48524	NA	NA	15.62	49.75	NA	NA
Czech_Republic	CZE	Europe	NA	2004	Institute_for_State_Control_of_Veterinary_Biologicals_and_Medicines	all	food_producing	31039	181	20427	208	NA	NA	NA	1853	338	1464	NA	NA	NA	NA	NA	8606	64116	NA	NA	15.62	49.75	NA	NA
Czech_Republic	CZE	Europe	NA	2005	European_Medicines_Agency	all	food_producing+_horses	35870	440	27200	340	NA	10620	NA	8870	1140	900	1270	NA	4070	540	NA	50	91310	NA	NA	15.62	49.75	NA	NA
Czech_Republic	CZE	Europe	NA	2006	European_Medicines_Agency	all	food_producing+_horses	51240	410	23510	290	NA	10670	NA	8550	490	1350	1120	NA	1690	480	NA	50	99850	NA	NA	15.62	49.75	NA	NA
Czech_Republic	CZE	Europe	NA	2007	European_Medicines_Agency	all	food_producing+_horses	44300	530	14130	290	130	14490	NA	651	1010	490	550	520	4550	440	NA	30	82111	NA	NA	15.62	49.75	NA	NA
Czech_Republic	CZE	Europe	NA	2008	European_Medicines_Agency	all	food_producing+_horses	44860	360	18500	370	180	13340	NA	5760	460	2910	1270	140	6000	640	NA	680	95470	NA	NA	15.62	49.75	NA	NA
Czech_Republic	CZE	Europe	NA	2009	European_Medicines_Agency	all	food_producing+_horses	36170	520	19230	310	170	12280	NA	4670	250	2420	1090	170	3620	470	NA	650	82020	NA	NA	15.62	49.75	NA	NA
Czech_Republic	CZE	Europe	NA	2010	European_Medicines_Agency	all	food_producing+_horses	28400	852	17040	142	284	10650	710	4260	284	2414	994	142	4260	710	NA	355	71497	NA	NA	15.62	49.75	NA	NA
Czech_Republic	CZE	Europe	NA	2011	European_Medicines_Agency	all	food_producing+_horses	28121	305	11834	183	183	9760	671	2440	244	183	1098	183	2806	427	NA	2623	61061	NA	NA	15.62	49.75	NA	NA
Czech_Republic	CZE	Europe	NA	2012	European_Medicines_Agency	all	food_producing+_horses	19976	376	12297	161	215	8592	752	3813	269	1718	1235	54	3168	591	NA	430	53647	NA	NA	15.62	49.75	NA	NA
Czech_Republic	CZE	Europe	NA	2013	European_Medicines_Agency	all	food_producing+_horses	20649	286	13900	229	286	9724	972	2803	172	2402	1201	57	3318	744	NA	400	57143	NA	NA	15.62	49.75	NA	NA
Czech_Republic	CZE	Europe	8891000	2014	European_Medicines_Agency	all	food_producing+_horses	19956	335	13137	224	280	9112	1342	3857	224	1621	1230	17	3354	727	NA	447	55863	NA	NA	15.62	49.75	NA	NA
Czech_Republic	CZE	Europe	9013000	2015	European_Medicines_Agency	all	food_producing+_horses	16822	349	12075	209	279	7748	838	2373	140	1675	1187	35	2722	698	NA	279	47429	NA	NA	15.62	49.75	NA	NA
Czech_Republic	CZE	Europe	NA	2016	European_Medicines_Agency	all	food_producing+_horses	15017	282	11210	212	282	7121	705	2327	141	1269	1199	21	2538	564	NA	353	43241	NA	NA	15.62	49.75	NA	NA
Czech_Republic	CZE	Europe	NA	2017	European_Medicines_Agency	all	food_producing+_horses	13030	970	11991	208	347	7555	832	2426	69	1802	1317	7	2980	416	NA	277	44227	NA	NA	15.62	49.75	NA	NA
Czech_Republic	CZE	Europe	NA	2018	European_Medicines_Agency	all	food_producing+_horses	10644	377	11680	94	377	6311	659	1978	94	1883	1225	0	1789	470	NA	1799	39380	NA	NA	15.62	49.75	NA	NA
Czech_Republic	CZE	Europe	NA	2019	European_Medicines_Agency	all	food_producing+_horses	10983	308	12523	103	411	6159	821	1950	103	1334	0	1540	1950	411	NA	205	38801	NA	NA	15.62	49.75	NA	NA
Czech_Republic	CZE	Europe	NA	2020	European_Medicines_Agency	all	food_producing+_horses	11226	412	13182	103	412	6179	721	2266	103	1442	0	1751	2163	412	NA	206	40578	NA	NA	15.62	49.75	NA	NA
Denmark	DNK	Europe	NA	1995	DANMAP	all	food_producing	9000	NA	13300	NA	NA	1800	6300	10059	NA	7600	NA	NA	NA	NA	NA	2121	50180	NA	NA	9.18	56.07	NA	NA
Denmark	DNK	Europe	NA	1997	DANMAP	all	food_producing	13700	NA	19300	50	NA	1400	6900	3700	NA	7000	NA	450	NA	NA	NA	3100	55600	NA	NA	9.18	56.07	NA	NA
Denmark	DNK	Europe	NA	1998	DANMAP	all	food_producing	12100	NA	20900	50	NA	1000	7700	4000	NA	7800	NA	400	NA	NA	NA	3400	57350	NA	NA	9.18	56.07	NA	NA
Denmark	DNK	Europe	NA	1999	DANMAP	all	food_producing	16200	NA	21300	50	NA	1000	6800	5300	NA	7500	NA	150	NA	NA	NA	3600	61900	NA	NA	9.18	56.07	NA	NA
Denmark	DNK	Europe	NA	2000	DANMAP	all	food_producing	24000	NA	22400	50	NA	1000	7000	11100	NA	10400	150	NA	NA	NA	NA	4500	80600	NA	NA	9.18	56.07	NA	NA
Denmark	DNK	Europe	NA	2001	DANMAP	all	food_producing	27900	NA	26400	100	NA	800	7400	14300	NA	11900	200	NA	NA	NA	NA	5200	94200	NA	NA	9.18	56.07	NA	NA
Denmark	DNK	Europe	NA	2001	DANMAP	Pigs	NA	24385	NA	15651	24	NA	4535	NA	13496	2200	9022	94	0	NA	NA	NA	5	69412	NA	NA	9.18	56.07	NA	NA
Denmark	DNK	Europe	NA	2001	DANMAP	Cattle	NA	304	NA	654	2	NA	179	NA	55	13	289	8	0	NA	NA	NA	0	1504	NA	NA	9.18	56.07	NA	NA
Denmark	DNK	Europe	NA	2001	DANMAP	Chicken	NA	12	NA	215	0	NA	52	NA	33	1	3	12	0	NA	NA	NA	0	328	NA	NA	9.18	56.07	NA	NA
Denmark	DNK	Europe	NA	2001	DANMAP	fish	NA	4	NA	47	0	NA	110	NA	0	0	0	0	110	NA	NA	NA	0	271	NA	NA	9.18	56.07	NA	NA
Denmark	DNK	Europe	NA	2001	DANMAP	horses	NA	2	NA	21	0	NA	103	NA	1	0	17	0	0	NA	NA	NA	0	144	NA	NA	9.18	56.07	NA	NA
Denmark	DNK	Europe	NA	2002	DANMAP	all	food_producing+_horses	24300	NA	26700	NA	NA	11250	NA	21200	NA	9200	NA	NA	NA	NA	NA	1600	94250	NA	NA	9.18	56.07	NA	NA
Denmark	DNK	Europe	NA	2002	DANMAP	Pigs	NA	22248	4	17996	43	NA	5368	NA	14804	2676	9502	42	0	NA	NA	NA	179	72862	NA	NA	9.18	56.07	NA	NA
Denmark	DNK	Europe	NA	2002	DANMAP	Cattle	NA	341	45	719	4	NA	214	NA	70	18	284	5	0	NA	NA	NA	5	1705	NA	NA	9.18	56.07	NA	NA
Denmark	DNK	Europe	NA	2002	DANMAP	Chicken	NA	3	0	282	0	NA	50	NA	42	4	5	6	0	NA	NA	NA	3	395	NA	NA	9.18	56.07	NA	NA
Denmark	DNK	Europe	NA	2002	DANMAP	fish	NA	1	76	50	0	NA	3	NA	0	0	2	1	983	NA	NA	NA	1	1117	NA	NA	9.18	56.07	NA	NA
Denmark	DNK	Europe	NA	2002	DANMAP	horses	NA	1	1	18	1	NA	101	NA	0	0	15	1	0	NA	NA	NA	1	139	NA	NA	9.18	56.07	NA	NA
Denmark	DNK	Europe	NA	2003	DANMAP	all	food_producing+_horses	27100	NA	29900	NA	NA	11350	NA	20500	NA	11600	NA	NA	NA	NA	NA	1400	101850	NA	NA	9.18	56.07	NA	NA
Denmark	DNK	Europe	NA	2003	DANMAP	Pigs	NA	25013	75	20767	73	NA	5933	NA	16106	2931	9788	13	0	NA	NA	NA	251	80950	NA	NA	9.18	56.07	NA	NA
Denmark	DNK	Europe	NA	2003	DANMAP	Cattle	NA	385	65	827	6	NA	299	NA	79	13	310	1	0	NA	NA	NA	2	1987	NA	NA	9.18	56.07	NA	NA
Denmark	DNK	Europe	NA	2003	DANMAP	Chicken	NA	25	0	139	0	NA	59	NA	35	0	6	7	0	NA	NA	NA	0	271	NA	NA	9.18	56.07	NA	NA
Denmark	DNK	Europe	NA	2003	DANMAP	fish	NA	2	48	36	0	NA	2589	NA	0	0	0	0	834	NA	NA	NA	0	3509	NA	NA	9.18	56.07	NA	NA
Denmark	DNK	Europe	NA	2003	DANMAP	horses	NA	2	0	23	0	NA	110	NA	1	0	6	0	0	NA	NA	NA	0	142	NA	NA	9.18	56.07	NA	NA
Denmark	DNK	Europe	NA	2004	DANMAP	all	food_producing+_horses	29500	NA	33800	NA	NA	12350	NA	24200	NA	11600	NA	NA	NA	NA	NA	1000	112450	NA	NA	9.18	56.07	NA	NA
Denmark	DNK	Europe	NA	2004	DANMAP	Pigs	NA	27443	97	24841	81	NA	7195	NA	11646	3278	9880	4	0	NA	NA	NA	259	84724	NA	NA	9.18	56.07	NA	NA
Denmark	DNK	Europe	NA	2004	DANMAP	Cattle	NA	412	84	781	10	NA	390	NA	57	15	256	4	0	NA	NA	NA	5	2014	NA	NA	9.18	56.07	NA	NA
Denmark	DNK	Europe	NA	2004	DANMAP	Chicken	NA	14	0	143	0	NA	64	NA	17	3	11	21	0	NA	NA	NA	3	276	NA	NA	9.18	56.07	NA	NA
Denmark	DNK	Europe	NA	2004	DANMAP	fish	NA	7	80	5	0	NA	2003	NA	0	1	1	0	284	NA	NA	NA	0	2381	NA	NA	9.18	56.07	NA	NA
Denmark	DNK	Europe	NA	2004	DANMAP	horses	NA	2	1	26	1	NA	126	NA	2	1	5	1	0	NA	NA	NA	1	166	NA	NA	9.18	56.07	NA	NA
Denmark	DNK	Europe	NA	2005	European_Medicines_Agency	all	food_producing+_horses	29510	370	34410	400	170	11030	2050	11970	3410	10820	50	530	6510	240	NA	NA	111470	NA	NA	9.18	56.07	NA	NA
Denmark	DNK	Europe	NA	2005	DANMAP	Pigs	NA	27973	79	25241	89	NA	7907	NA	11029	3176	9098	5	0	NA	NA	NA	230	84827	NA	NA	9.18	56.07	NA	NA
Denmark	DNK	Europe	NA	2005	DANMAP	Cattle	NA	442	86	819	16	NA	411	NA	60	18	256	2	0	NA	NA	NA	5	2115	NA	NA	9.18	56.07	NA	NA
Denmark	DNK	Europe	NA	2005	DANMAP	Chicken	NA	14	0	184	0	NA	55	NA	16	7	16	17	0	NA	NA	NA	1	310	NA	NA	9.18	56.07	NA	NA
Denmark	DNK	Europe	NA	2005	DANMAP	fish	NA	1	140	2	0	NA	1729	NA	0	0	1	0	534	NA	NA	NA	1	2408	NA	NA	9.18	56.07	NA	NA
Denmark	DNK	Europe	NA	2005	DANMAP	horses	NA	6	1	30	8	NA	146	NA	6	1	4	1	0	NA	NA	NA	1	204	NA	NA	9.18	56.07	NA	NA
Denmark	DNK	Europe	NA	2006	European_Medicines_Agency	all	food_producing+_horses	31760	400	34210	450	190	12300	2310	11220	3210	10590	50	530	6340	250	NA	NA	113810	NA	NA	9.18	56.07	NA	NA
Denmark	DNK	Europe	NA	2006	DANMAP	Pigs	NA	30349	65	24262	98	NA	7151	NA	155	2970	8605	4	0	NA	NA	NA	243	73902	NA	NA	9.18	56.07	NA	NA
Denmark	DNK	Europe	NA	2006	DANMAP	Cattle	NA	578	99	922	13	NA	378	NA	6	33	323	3	0	NA	NA	NA	7	2362	NA	NA	9.18	56.07	NA	NA
Denmark	DNK	Europe	NA	2006	DANMAP	Chicken	NA	19	0	346	0	NA	35	NA	0	2	4	19	0	NA	NA	NA	0	425	NA	NA	9.18	56.07	NA	NA
Denmark	DNK	Europe	NA	2006	DANMAP	fish	NA	1	161	9	0	NA	3475	NA	0	0	0	0	535	NA	NA	NA	0	4181	NA	NA	9.18	56.07	NA	NA
Denmark	DNK	Europe	NA	2006	DANMAP	horses	NA	15	1	49	29	NA	175	NA	4	4	6	1	0	NA	NA	NA	3	287	NA	NA	9.18	56.07	NA	NA
Denmark	DNK	Europe	NA	2007	European_Medicines_Agency	all	food_producing+_horses	36550	470	35350	440	230	12330	2320	13300	3240	8130	50	330	6070	310	NA	1	119121	NA	NA	9.18	56.07	NA	NA
Denmark	DNK	Europe	NA	2007	DANMAP	Pigs	NA	35584	62	25211	129	NA	7333	NA	12180	2989	6631	0	0	NA	NA	NA	253	90372	NA	NA	9.18	56.07	NA	NA
Denmark	DNK	Europe	NA	2007	DANMAP	Cattle	NA	571	136	1448	24	NA	388	NA	92	21	262	1	0	NA	NA	NA	4	2947	NA	NA	9.18	56.07	NA	NA
Denmark	DNK	Europe	NA	2007	DANMAP	Chicken	NA	60	6	212	0	NA	69	NA	226	8	18	28	0	NA	NA	NA	1	628	NA	NA	9.18	56.07	NA	NA
Denmark	DNK	Europe	NA	2007	DANMAP	fish	NA	16	167	18	0	NA	3196	NA	0	0	0	0	327	NA	NA	NA	0	3724	NA	NA	9.18	56.07	NA	NA
Denmark	DNK	Europe	NA	2007	DANMAP	horses	NA	10	0	40	27	NA	124	NA	1	3	3	1	0	NA	NA	NA	4	213	NA	NA	9.18	56.07	NA	NA
Denmark	DNK	Europe	NA	2008	European_Medicines_Agency	all	food_producing+_horses	35310	590	35150	410	230	11810	2250	12320	3010	6000	20	650	9190	390	NA	2	117332	NA	NA	9.18	56.07	NA	NA
Denmark	DNK	Europe	NA	2008	DANMAP	Pigs	NA	34389	84	24218	128	NA	7672	NA	11446	2735	4679	0	0	11279	NA	NA	385	97015	NA	NA	9.18	56.07	NA	NA
Denmark	DNK	Europe	NA	2008	DANMAP	Cattle	NA	513	201	1874	33	NA	314	NA	58	6	252	0	0	4	NA	NA	4	3259	NA	NA	9.18	56.07	NA	NA
Denmark	DNK	Europe	NA	2008	DANMAP	Chicken	NA	136	14	238	0	NA	67	NA	109	1	2	2	0	2	NA	NA	0	571	NA	NA	9.18	56.07	NA	NA
Denmark	DNK	Europe	NA	2008	DANMAP	fish	NA	1	190	1	0	NA	2599	NA	0	0	0	0	646	0	NA	NA	0	3437	NA	NA	9.18	56.07	NA	NA
Denmark	DNK	Europe	NA	2008	DANMAP	horses	NA	1	0	12	0	NA	71	NA	1	0	1	0	0	0	NA	NA	0	86	NA	NA	9.18	56.07	NA	NA
Denmark	DNK	Europe	NA	2009	European_Medicines_Agency	all	food_producing+_horses	38350	690	38640	410	180	13120	2530	14390	3050	6330	20	770	10650	410	NA	2	129542	NA	NA	9.18	56.07	NA	NA
Denmark	DNK	Europe	NA	2009	DANMAP	Pigs	NA	35254	119	26773	99	NA	9155	NA	13400	2798	5077	0	0	10615	NA	NA	407	103697	NA	NA	9.18	56.07	NA	NA
Denmark	DNK	Europe	NA	2009	DANMAP	Cattle	NA	611	257	2549	40	NA	398	NA	64	4	293	0	0	1	NA	NA	5	4222	NA	NA	9.18	56.07	NA	NA
Denmark	DNK	Europe	NA	2009	DANMAP	Chicken	NA	327	26	373	0	NA	63	NA	269	3	6	4	0	0	NA	NA	0	1071	NA	NA	9.18	56.07	NA	NA
Denmark	DNK	Europe	NA	2009	DANMAP	fish	NA	0	197	4	0	NA	2342	NA	0	0	0	0	758	0	NA	NA	0	3301	NA	NA	9.18	56.07	NA	NA
Denmark	DNK	Europe	NA	2009	DANMAP	horses	NA	2	0	12	0	NA	87	NA	1	0	1	0	0	0	NA	NA	0	103	NA	NA	9.18	56.07	NA	NA
Denmark	DNK	Europe	NA	2010	European_Medicines_Agency	all	food_producing+_horses	36890	714	32130	60	119	9520	1666	14280	2737	3927	12	833	13090	476	NA	2261	118715	NA	NA	9.18	56.07	NA	NA
Denmark	DNK	Europe	NA	2010	DANMAP	Pigs	NA	33218	150	27334	49	NA	8914	NA	12978	2663	4950	0	0	10661	NA	NA	510	101427	NA	NA	9.18	56.07	NA	NA
Denmark	DNK	Europe	NA	2010	DANMAP	Cattle	NA	1845	390	9115	117	NA	2063	NA	216	28	832	1	0	16	NA	NA	11	14634	NA	NA	9.18	56.07	NA	NA
Denmark	DNK	Europe	NA	2010	DANMAP	Chicken	NA	242	6	301	0	NA	109	NA	202	2	4	0	0	12	NA	NA	1	879	NA	NA	9.18	56.07	NA	NA
Denmark	DNK	Europe	NA	2010	DANMAP	fish	NA	1	190	5	0	NA	2026	NA	0	0	0	0	838	0	NA	NA	0	3060	NA	NA	9.18	56.07	NA	NA
Denmark	DNK	Europe	NA	2011	European_Medicines_Agency	all	food_producing+_horses	30846	954	35510	106	106	8162	1378	11024	2438	636	0	318	9116	424	NA	4982	106000	NA	NA	9.18	56.07	NA	NA
Denmark	DNK	Europe	NA	2011	DANMAP	Pigs	NA	26129	226	23474	1	NA	7135	NA	9894	2257	226	5	0	7531	NA	NA	382	77260	NA	NA	9.18	56.07	NA	NA
Denmark	DNK	Europe	NA	2011	DANMAP	Cattle	NA	1813	504	9130	117	NA	2092	NA	227	24	504	1	0	4	NA	NA	10	14426	NA	NA	9.18	56.07	NA	NA
Denmark	DNK	Europe	NA	2011	DANMAP	Chicken	NA	227	1	342	0	NA	43	NA	148	0	1	0	0	5	NA	NA	0	767	NA	NA	9.18	56.07	NA	NA
Denmark	DNK	Europe	NA	2011	DANMAP	fish	NA	6	188	0	0	NA	2160	NA	0	0	188	0	357	0	NA	NA	0	2899	NA	NA	9.18	56.07	NA	NA
Denmark	DNK	Europe	NA	2011	DANMAP	Pigs	NA	28652	164	23304	1	NA	7622	NA	11203	2284	4716	7	NA	7505	NA	NA	412	85870	NA	NA	9.18	56.07	NA	NA
Denmark	DNK	Europe	NA	2011	DANMAP	Cattle	NA	1675	509	8329	120	NA	1382	NA	201	7	648	NA	NA	NA	NA	NA	9	12880	NA	NA	9.18	56.07	NA	NA
Denmark	DNK	Europe	NA	2011	DANMAP	Chicken	NA	163	5	186	NA	NA	126	NA	278	14	28	NA	1	6	NA	NA	2	809	NA	NA	9.18	56.07	NA	NA
Denmark	DNK	Europe	NA	2011	DANMAP	fish	NA	16	161	7	0	NA	2194	NA	0	0	0	0	532	0	NA	NA	0	2910	NA	NA	9.18	56.07	NA	NA
Denmark	DNK	Europe	NA	2012	European_Medicines_Agency	all	food_producing+_horses	32528	856	27392	107	107	11128	2140	12412	2461	3638	21	2033	9309	642	NA	2354	107128	NA	NA	9.18	56.07	NA	NA
Denmark	DNK	Europe	NA	2013	European_Medicines_Agency	all	food_producing+_horses	33744	977	27885	109	109	10850	1845	12261	2387	3364	22	977	11067	543	NA	2387	108527	NA	NA	9.18	56.07	NA	NA
Denmark	DNK	Europe	NA	2013	DANMAP	Pigs	NA	299797	263	24371	3	NA	8908	NA	11118	2173	4606	11	NA	8958	NA	NA	398	360606	NA	NA	9.18	56.07	NA	NA
Denmark	DNK	Europe	NA	2013	DANMAP	Cattle	NA	1617	503	8013	116	NA	1105	NA	195	6	534	0	0	1	NA	NA	17	12107	NA	NA	9.18	56.07	NA	NA
Denmark	DNK	Europe	NA	2013	DANMAP	Chicken	NA	519	9	342	NA	NA	60	NA	280	18	36	0	0	3	NA	NA	1	1268	NA	NA	9.18	56.07	NA	NA
Denmark	DNK	Europe	NA	2013	DANMAP	fish	NA	2	185	9	NA	NA	2506	NA	NA	NA	NA	NA	881	NA	NA	NA	NA	3583	NA	NA	9.18	56.07	NA	NA
Denmark	DNK	Europe	8891000	2014	European_Medicines_Agency	all	food_producing+_horses	31186	1068	27768	107	43	11962	2136	11855	2243	3418	11	1709	10146	961	NA	2136	106749	NA	NA	9.18	56.07	NA	NA
Denmark	DNK	Europe	8891000	2014	DANMAP	Pigs	NA	26850	244	24459	4	NA	8074	NA	11049	2067	4494	4	0	8120	NA	NA	655	86020	NA	NA	9.18	56.07	NA	NA
Denmark	DNK	Europe	8891000	2014	DANMAP	Cattle	NA	1720	539	8927	101	NA	1048	NA	193	6	492	0	0	0	NA	NA	22	13048	NA	NA	9.18	56.07	NA	NA
Denmark	DNK	Europe	8891000	2014	DANMAP	Chicken	NA	617	9	446	0	NA	83	NA	359	10	21	0	0	0	NA	NA	2	1547	NA	NA	9.18	56.07	NA	NA
Denmark	DNK	Europe	8891000	2014	DANMAP	fish	NA	NA	297	9	NA	NA	3132	NA	NA	NA	NA	NA	1678	NA	NA	NA	NA	5116	NA	NA	9.18	56.07	NA	NA
Denmark	DNK	Europe	9013000	2015	European_Medicines_Agency	all	food_producing+_horses	28497	1208	28947	48	24	10385	1691	10868	2415	3381	24	966	9660	1208	NA	2898	102220	NA	NA	9.18	56.07	NA	NA
Denmark	DNK	Europe	9013000	2015	DANMAP	Pigs	NA	23902	338	24803	1	NA	7172	NA	10157	1987	4435	0	0	7878	NA	NA	825	81498	NA	NA	9.18	56.07	NA	NA
Denmark	DNK	Europe	9013000	2015	DANMAP	Cattle	NA	1720	563	8837	70	NA	1062	NA	228	4	647	0	3	0	NA	NA	16	13150	NA	NA	9.18	56.07	NA	NA
Denmark	DNK	Europe	9013000	2015	DANMAP	Chicken	NA	796	4	684	0	NA	445	NA	114	129	258	1	0	0	NA	NA	7	2438	NA	NA	9.18	56.07	NA	NA
Denmark	DNK	Europe	9013000	2015	DANMAP	fish	NA	1	311	5	0	NA	1650	NA	0	0	0	0	1005	0	NA	NA	0	2972	NA	NA	9.18	56.07	NA	NA
Denmark	DNK	Europe	NA	2016	European_Medicines_Agency	all	food_producing+_horses	27104	1452	27104	48	24	9680	1936	11616	2178	3146	24	968	9680	1210	NA	2662	98832	NA	NA	9.18	56.07	NA	NA
Denmark	DNK	Europe	NA	2016	DANMAP	Pigs	NA	22453	371	23874	0	NA	6615	NA	10113	1875	4163	0	0	7820	NA	NA	864	78148	NA	NA	9.18	56.07	NA	NA
Denmark	DNK	Europe	NA	2016	DANMAP	Cattle	NA	1604	656	8528	66	NA	1038	NA	273	3	742	0	0	0	NA	NA	10	12920	NA	NA	9.18	56.07	NA	NA
Denmark	DNK	Europe	NA	2016	DANMAP	Chicken	NA	748	5	454	0	NA	111	NA	153	24	60	0	0	0	NA	NA	6	1561	NA	NA	9.18	56.07	NA	NA
Denmark	DNK	Europe	NA	2016	DANMAP	fish	NA	0	314	11	0	NA	1071	NA	0	0	0	0	893	0	NA	NA	0	2289	NA	NA	9.18	56.07	NA	NA
Denmark	DNK	Europe	NA	2017	European_Medicines_Agency	all	food_producing+_horses	18941	1439	28531	48	24	9111	1678	13666	2158	5275	24	719	8871	480	NA	3117	94082	NA	NA	9.18	56.07	NA	NA
Denmark	DNK	Europe	NA	2017	DANMAP	Pigs	NA	15212	381	24643	0	NA	6615	NA	11584	2100	6240	0	0	7669	NA	NA	315	74759	NA	NA	9.18	56.07	NA	NA
Denmark	DNK	Europe	NA	2017	DANMAP	Cattle	NA	1514	737	8163	63	NA	922	NA	235	5	723	0	0	0	NA	NA	4	12366	NA	NA	9.18	56.07	NA	NA
Denmark	DNK	Europe	NA	2017	DANMAP	Chicken	NA	483	5	613	0	NA	85	NA	205	32	65	0	0	0	NA	NA	0	1488	NA	NA	9.18	56.07	NA	NA
Denmark	DNK	Europe	NA	2017	DANMAP	fish	NA	0	0	31	0	NA	679	NA	0	0	0	0	637	0	NA	NA	0	1347	NA	NA	9.18	56.07	NA	NA
Denmark	DNK	Europe	NA	2018	DANMAP	Pigs	NA	12965	388	25266	0	NA	6080	NA	12056	1978	8296	0	0	7627	NA	NA	0	74656	NA	NA	9.18	56.07	NA	NA
Denmark	DNK	Europe	NA	2018	DANMAP	Cattle	NA	1553	837	8357	79	NA	879	NA	245	11	901	0	0	0	NA	NA	3	12865	NA	NA	9.18	56.07	NA	NA
Denmark	DNK	Europe	NA	2018	DANMAP	Chicken	NA	516	0	535	0	NA	37	NA	162	26	51	0	0	0	NA	NA	0	1327	NA	NA	9.18	56.07	NA	NA
Denmark	DNK	Europe	NA	2018	DANMAP	fish	NA	0	323	45	0	NA	2293	NA	0	0	0	0	896	0	NA	NA	0	3557	NA	NA	9.18	56.07	NA	NA
Denmark	DNK	Europe	NA	2018	European_Medicines_Agency	all	food_producing+_horses	16258	1596	28027	100	10	9376	1895	13565	2095	10	898	8677	8677	10	NA	2294	93488	NA	NA	9.18	56.07	NA	NA
Denmark	DNK	Europe	NA	2019	DANMAP	Pigs	NA	11745	436	25458	0	NA	5790	NA	11874	1873	8253	0	0	7203	NA	NA	0	72632	NA	NA	9.18	56.07	NA	NA
Denmark	DNK	Europe	NA	2019	DANMAP	Cattle	NA	1592	886	7925	88	NA	808	NA	190	15	844	0	0	0	NA	NA	0	12348	NA	NA	9.18	56.07	NA	NA
Denmark	DNK	Europe	NA	2019	DANMAP	Chicken	NA	689	0	548	0	NA	64	NA	228	28	55	0	0	0	NA	NA	0	1612	NA	NA	9.18	56.07	NA	NA
Denmark	DNK	Europe	NA	2019	DANMAP	fish	NA	22	293	39	0	NA	1721	NA	0	0	0	0	447	0	NA	NA	0	2522	NA	NA	9.18	56.07	NA	NA
Denmark	DNK	Europe	NA	2019	European_Medicines_Agency	all	food_producing+_horses	14530	1715	26436	101	10	8879	1816	13420	2018	10	404	8980	7971	10	NA	2321	88621	NA	NA	9.18	56.07	NA	NA
Denmark	DNK	Europe	NA	2020	DANMAP	Pigs	NA	11397	561	28944	0	NA	5325	NA	11862	2059	8666	0	0	7094	NA	NA	0	75908	NA	NA	9.18	56.07	NA	NA
Denmark	DNK	Europe	NA	2020	DANMAP	Cattle	NA	1287	936	8535	66	NA	715	NA	215	13	893	0	0	0	NA	NA	0	12660	NA	NA	9.18	56.07	NA	NA
Denmark	DNK	Europe	NA	2020	DANMAP	Chicken	NA	1571	0	519	0	NA	55	NA	130	29	58	0	0	0	NA	NA	0	2362	NA	NA	9.18	56.07	NA	NA
Denmark	DNK	Europe	NA	2020	DANMAP	fish	NA	1	341	24	0	NA	1030	NA	0	0	0	0	565	0	NA	NA	0	1961	NA	NA	9.18	56.07	NA	NA
Denmark	DNK	Europe	NA	2020	European_Medicines_Agency	all	food_producing+_horses	14532	1917	28962	101	10	7468	1514	13119	2220	10	505	9284	7770	10	NA	2321	89743	NA	NA	9.18	56.07	NA	NA
Estonia	EST	Europe	NA	2010	European_Medicines_Agency	all	food_producing+_horses	1040	16	3520	96	40	720	176	264	128	1040	280	16	32	384	NA	168	7920	NA	NA	25.77	58.81	NA	NA
Estonia	EST	Europe	NA	2011	European_Medicines_Agency	all	food_producing+_horses	1110	15	3323	53	60	570	135	300	120	83	248	NA	383	458	NA	645	7503	NA	NA	25.77	58.81	NA	NA
Estonia	EST	Europe	NA	2012	European_Medicines_Agency	all	food_producing+_horses	1759	22	2621	73	73	110	22	453	146	577	124	NA	555	569	NA	197	7301	NA	NA	25.77	58.81	NA	NA
Estonia	EST	Europe	NA	2013	European_Medicines_Agency	all	food_producing+_horses	1675	43	3460	51	77	238	51	459	204	493	196	0	510	706	NA	332	8495	NA	NA	25.77	58.81	NA	NA
Estonia	EST	Europe	8891000	2014	European_Medicines_Agency	all	food_producing+_horses	2156	49	3067	29	78	167	29	578	304	431	196	0	1833	402	NA	480	9799	NA	NA	25.77	58.81	NA	NA
Estonia	EST	Europe	9013000	2015	European_Medicines_Agency	all	food_producing+_horses	1919	37	3530	25	74	98	25	344	98	394	221	0	923	160	NA	172	8020	NA	NA	25.77	58.81	NA	NA
Estonia	EST	Europe	NA	2016	European_Medicines_Agency	all	food_producing+_horses	1718	45	3616	23	79	170	34	102	34	362	147	0	735	79	NA	90	7234	NA	NA	25.77	58.81	NA	NA
Estonia	EST	Europe	NA	2017	European_Medicines_Agency	all	food_producing+_horses	1553	55	2407	22	89	333	67	233	55	366	144	0	688	122	NA	133	6267	NA	NA	25.77	58.81	NA	NA
Estonia	EST	Europe	NA	2018	European_Medicines_Agency	all	food_producing+_horses	1314	101	2123	20	101	404	101	303	101	101	0	404	910	101	NA	101	6185	NA	NA	25.77	58.81	NA	NA
Estonia	EST	Europe	NA	2019	European_Medicines_Agency	all	food_producing+_horses	1755	52	1755	10	103	516	103	206	103	103	0	413	1032	103	NA	103	6357	NA	NA	25.77	58.81	NA	NA
Estonia	EST	Europe	NA	2020	European_Medicines_Agency	all	food_producing+_horses	1644	51	1644	10	103	514	103	206	41	103	0	411	1028	31	NA	103	5992	NA	NA	25.77	58.81	NA	NA
Finland	FIN	Europe	NA	1995	FINRES-VET	all	food_producing	4100	NA	8500	NA	NA	2900	NA	600	NA	1100	NA	NA	NA	NA	NA	50	17250	NA	*Groupings are estimates	26.93	63.91	NA	NA
Finland	FIN	Europe	NA	1996	FINRES-VET	all	food_producing	3800	NA	7900	NA	NA	2900	NA	1000	NA	900	NA	NA	NA	NA	NA	600	17100	NA	*Totals and groupings are estimates	26.93	63.91	NA	NA
Finland	FIN	Europe	NA	1997	FINRES-VET	all	food_producing	2800	NA	8400	NA	NA	2900	NA	500	NA	850	NA	NA	NA	NA	NA	500	15950	NA	*Totals and groupings are estimates	26.93	63.91	NA	NA
Finland	FIN	Europe	NA	1998	FINRES-VET	all	food_producing	3500	NA	6500	NA	NA	2700	NA	450	NA	800	NA	NA	NA	NA	NA	600	14550	NA	*Groupings are estimates	26.93	63.91	NA	NA
Finland	FIN	Europe	NA	1999	FINRES-VET	all	food_producing	2495	NA	6847	1178	NA	2121	NA	627	NA	727	126	NA	NA	NA	NA	211	14332	NA	NA	26.93	63.91	NA	NA
Finland	FIN	Europe	NA	2000	FINRES-VET	all	food_producing	2228	NA	6020	1214	NA	2228	NA	523	NA	610	116	NA	NA	NA	NA	307	13246	NA	NA	26.93	63.91	NA	NA
Finland	FIN	Europe	NA	2001	FINRES-VET	all	food_producing	1937	NA	6767	1153	NA	2490	NA	492	NA	632	101	NA	NA	NA	NA	252	13824	NA	NA	26.93	63.91	NA	NA
Finland	FIN	Europe	NA	2002	FINRES-VET	all	food_producing	1980	NA	6690	1055	NA	2342	NA	492	NA	385	95	NA	NA	NA	NA	202	13241	NA	NA	26.93	63.91	NA	NA
Finland	FIN	Europe	NA	2003	FINRES-VET	all	food_producing	1757	NA	6774	1133	NA	2086	NA	538	NA	291	81	NA	NA	NA	NA	331	12991	NA	NA	26.93	63.91	NA	NA
Finland	FIN	Europe	NA	2004	FINRES-VET	all	food_producing	1263	NA	7552	1048	NA	2286	NA	526	NA	280	79	NA	NA	NA	NA	247	13281	NA	NA	26.93	63.91	NA	NA
Finland	FIN	Europe	NA	2005	European_Medicines_Agency	all	food_producing+_horses	1450	NA	7890	1000	NA	2030	410	390	NA	240	90	NA	NA	NA	NA	110	13610	NA	NA	26.93	63.91	NA	NA
Finland	FIN	Europe	NA	2006	European_Medicines_Agency	all	food_producing+_horses	1320	NA	7860	1000	NA	2460	490	620	NA	230	80	NA	NA	NA	NA	70	14130	NA	NA	26.93	63.91	NA	NA
Finland	FIN	Europe	NA	2007	European_Medicines_Agency	all	food_producing+_horses	1710	NA	8670	1030	NA	2220	440	750	NA	180	90	NA	NA	NA	NA	80	15170	NA	NA	26.93	63.91	NA	NA
Finland	FIN	Europe	NA	2008	European_Medicines_Agency	all	food_producing+_horses	3140	NA	9020	1030	NA	2440	490	850	NA	170	90	NA	NA	NA	NA	120	17350	NA	NA	26.93	63.91	NA	NA
Finland	FIN	Europe	NA	2009	European_Medicines_Agency	all	food_producing+_horses	2280	10	9120	990	2	2640	530	430	170	180	100	NA	80	NA	NA	0	16532	NA	NA	26.93	63.91	NA	NA
Finland	FIN	Europe	NA	2010	European_Medicines_Agency	all	food_producing+_horses	1820	65	7020	39	5	2730	533	585	143	78	78	NA	52	NA	NA	0	13148	NA	NA	26.93	63.91	NA	NA
Finland	FIN	Europe	NA	2011	European_Medicines_Agency	all	food_producing+_horses	1788	120	6408	36	12	2352	468	516	96	24	84	NA	72	NA	NA	24	12000	NA	NA	26.93	63.91	NA	NA
Finland	FIN	Europe	NA	2012	European_Medicines_Agency	all	food_producing+_horses	1769	61	6417	37	12	2513	500	573	122	37	85	NA	61	NA	NA	NA	12187	NA	NA	26.93	63.91	NA	NA
Finland	FIN	Europe	NA	2013	European_Medicines_Agency	all	food_producing+_horses	2388	125	6238	38	13	2500	500	463	100	25	88	0	38	0	NA	0	12516	NA	NA	26.93	63.91	NA	NA
Finland	FIN	Europe	8891000	2014	European_Medicines_Agency	all	food_producing+_horses	2588	80	5096	23	11	2314	467	524	137	34	91	0	46	NA	NA	0	11411	NA	NA	26.93	63.91	NA	NA
Finland	FIN	Europe	9013000	2015	European_Medicines_Agency	all	food_producing+_horses	2232	104	4982	21	5	1972	415	571	104	52	52	0	31	0	NA	0	10541	NA	NA	26.93	63.91	NA	NA
Finland	FIN	Europe	NA	2016	European_Medicines_Agency	all	food_producing+_horses	2032	104	4376	16	5	2032	417	521	52	52	52	0	2	0	NA	0	9661	NA	NA	26.93	63.91	NA	NA
Finland	FIN	Europe	NA	2017	European_Medicines_Agency	all	food_producing+_horses	2284	102	4466	15	5	1827	355	406	254	51	51	0	0	0	NA	0	9816	NA	NA	26.93	63.91	NA	NA
Finland	FIN	Europe	NA	2018	FINRES-VET	all	food_producing	NA	NA	NA	NA	NA	NA	NA	NA	NA	NA	NA	NA	NA	NA	NA	NA	9128	NA	NA	26.93	63.91	NA	NA
Finland	FIN	Europe	NA	2018	European_Medicines_Agency	all	food_producing+_horses	2207	100	4414	10	9	1505	301	401	100	30	100	0	9	0	NA	0	9186	NA	NA	26.93	63.91	NA	NA
Finland	FIN	Europe	NA	2019	FINRES-VET	all	food_producing	NA	NA	NA	NA	NA	NA	NA	NA	NA	NA	NA	NA	NA	NA	NA	NA	10585	NA	NA	26.93	63.91	NA	NA
Finland	FIN	Europe	NA	2019	European_Medicines_Agency	all	food_producing+_horses	2998	111	4441	11	11	1998	444	222	222	111	0	33	11	0	NA	0	10613	NA	NA	26.93	63.91	NA	NA
Finland	FIN	Europe	NA	2020	FINRES-VET	all	food_producing	NA	NA	NA	NA	NA	NA	NA	NA	NA	NA	NA	NA	NA	NA	NA	NA	8933	NA	NA	26.93	63.91	NA	NA
Finland	FIN	Europe	NA	2020	European_Medicines_Agency	all	food_producing+_horses	2010	112	4578	11	11	1563	335	223	22	112	0	33	11	0	NA	0	9021	NA	NA	26.93	63.91	NA	NA
France	FRA	Europe	NA	1999	ANSES	all	NA	623820	4310	90460	5250	920	259270	37460	79420	5880	81730	3300	19750	31140	67190	NA	930	1310830	NA	NA	2.51	46.97	NA	NA
France	FRA	Europe	NA	1999	ANSES	Cattle	NA	NA	NA	NA	NA	NA	NA	NA	NA	NA	NA	NA	NA	NA	NA	NA	NA	168880	NA	NA	2.51	46.97	NA	NA
France	FRA	Europe	NA	1999	ANSES	Pigs	NA	NA	NA	NA	NA	NA	NA	NA	NA	NA	NA	NA	NA	NA	NA	NA	NA	652360	NA	NA	2.51	46.97	NA	NA
France	FRA	Europe	NA	1999	ANSES	Chicken	NA	NA	NA	NA	NA	NA	NA	NA	NA	NA	NA	NA	NA	NA	NA	NA	NA	221360	NA	NA	2.51	46.97	NA	NA
France	FRA	Europe	NA	2000	ANSES	all	NA	655700	4650	96770	5300	1050	270700	38630	88270	8020	89560	3690	16500	32960	70440	NA	980	1383220	NA	NA	2.51	46.97	NA	NA
France	FRA	Europe	NA	2000	ANSES	Cattle	NA	NA	NA	NA	NA	NA	NA	NA	NA	NA	NA	NA	NA	NA	NA	NA	NA	178670	NA	NA	2.51	46.97	NA	NA
France	FRA	Europe	NA	2000	ANSES	Pigs	NA	NA	NA	NA	NA	NA	NA	NA	NA	NA	NA	NA	NA	NA	NA	NA	NA	694040	NA	NA	2.51	46.97	NA	NA
France	FRA	Europe	NA	2000	ANSES	Chicken	NA	NA	NA	NA	NA	NA	NA	NA	NA	NA	NA	NA	NA	NA	NA	NA	NA	237180	NA	NA	2.51	46.97	NA	NA
France	FRA	Europe	NA	2001	ANSES	all	NA	666220	4440	94360	5240	1020	245630	36220	101880	9270	92510	4060	14860	25800	72030	NA	960	1374500	NA	NA	2.51	46.97	NA	NA
France	FRA	Europe	NA	2001	ANSES	Cattle	NA	NA	NA	NA	NA	NA	NA	NA	NA	NA	NA	NA	NA	NA	NA	NA	NA	174780	NA	NA	2.51	46.97	NA	NA
France	FRA	Europe	NA	2001	ANSES	Pigs	NA	NA	NA	NA	NA	NA	NA	NA	NA	NA	NA	NA	NA	NA	NA	NA	NA	696420	NA	NA	2.51	46.97	NA	NA
France	FRA	Europe	NA	2001	ANSES	Chicken	NA	NA	NA	NA	NA	NA	NA	NA	NA	NA	NA	NA	NA	NA	NA	NA	NA	249280	NA	NA	2.51	46.97	NA	NA
France	FRA	Europe	NA	2002	ANSES	all	NA	629910	5610	97540	6190	1170	228530	33900	108230	10850	90120	4180	15820	25260	67890	NA	940	1326140	NA	NA	2.51	46.97	NA	NA
France	FRA	Europe	NA	2002	ANSES	Cattle	NA	NA	NA	NA	NA	NA	NA	NA	NA	NA	NA	NA	NA	NA	NA	NA	NA	175610	NA	NA	2.51	46.97	NA	NA
France	FRA	Europe	NA	2002	ANSES	Pigs	NA	NA	NA	NA	NA	NA	NA	NA	NA	NA	NA	NA	NA	NA	NA	NA	NA	654750	NA	NA	2.51	46.97	NA	NA
France	FRA	Europe	NA	2002	ANSES	Chicken	NA	NA	NA	NA	NA	NA	NA	NA	NA	NA	NA	NA	NA	NA	NA	NA	NA	250980	NA	NA	2.51	46.97	NA	NA
France	FRA	Europe	NA	2003	ANSES	all	NA	645700	4300	91940	6840	1270	209000	32530	101930	10210	81660	4430	13990	21940	67300	NA	320	1293360	NA	NA	2.51	46.97	NA	NA
France	FRA	Europe	NA	2003	ANSES	Cattle	NA	NA	NA	NA	NA	NA	NA	NA	NA	NA	NA	NA	NA	NA	NA	NA	NA	172290	NA	NA	2.51	46.97	NA	NA
France	FRA	Europe	NA	2003	ANSES	Pigs	NA	NA	NA	NA	NA	NA	NA	NA	NA	NA	NA	NA	NA	NA	NA	NA	NA	621600	NA	NA	2.51	46.97	NA	NA
France	FRA	Europe	NA	2003	ANSES	Chicken	NA	NA	NA	NA	NA	NA	NA	NA	NA	NA	NA	NA	NA	NA	NA	NA	NA	261950	NA	NA	2.51	46.97	NA	NA
France	FRA	Europe	NA	2004	ANSES	all	NA	637810	4900	84370	6710	1370	209750	33790	96530	9500	78590	4280	12500	16150	63070	NA	850	1260170	NA	NA	2.51	46.97	NA	NA
France	FRA	Europe	NA	2004	ANSES	Cattle	NA	NA	NA	NA	NA	NA	NA	NA	NA	NA	NA	NA	NA	NA	NA	NA	NA	193940	NA	NA	2.51	46.97	NA	NA
France	FRA	Europe	NA	2004	ANSES	Pigs	NA	NA	NA	NA	NA	NA	NA	NA	NA	NA	NA	NA	NA	NA	NA	NA	NA	575400	NA	NA	2.51	46.97	NA	NA
France	FRA	Europe	NA	2004	ANSES	Chicken	NA	NA	NA	NA	NA	NA	NA	NA	NA	NA	NA	NA	NA	NA	NA	NA	NA	251270	NA	NA	2.51	46.97	NA	NA
France	FRA	Europe	NA	2005	European_Medicines_Agency	all	food_producing+_horses	664690	4690	108300	6910	1600	216350	35500	100820	9960	77520	4350	17590	7780	64510	NA	1440	1322010	NA	NA	2.51	46.97	NA	NA
France	FRA	Europe	NA	2005	ANSES	Cattle	NA	NA	NA	NA	NA	NA	NA	NA	NA	NA	NA	NA	NA	NA	NA	NA	NA	206980	NA	NA	2.51	46.97	NA	NA
France	FRA	Europe	NA	2005	ANSES	Pigs	NA	NA	NA	NA	NA	NA	NA	NA	NA	NA	NA	NA	NA	NA	NA	NA	NA	595520	NA	NA	2.51	46.97	NA	NA
France	FRA	Europe	NA	2005	ANSES	Chicken	NA	NA	NA	NA	NA	NA	NA	NA	NA	NA	NA	NA	NA	NA	NA	NA	NA	254570	NA	NA	2.51	46.97	NA	NA
France	FRA	Europe	NA	2006	European_Medicines_Agency	all	food_producing+_horses	601500	6080	112810	6990	1870	211310	33130	104110	8880	75900	4810	17950	8250	65110	NA	1660	1260360	NA	NA	2.51	46.97	NA	NA
France	FRA	Europe	NA	2006	ANSES	Cattle	NA	NA	NA	NA	NA	NA	NA	NA	NA	NA	NA	NA	NA	NA	NA	NA	NA	200580	NA	NA	2.51	46.97	NA	NA
France	FRA	Europe	NA	2006	ANSES	Pigs	NA	NA	NA	NA	NA	NA	NA	NA	NA	NA	NA	NA	NA	NA	NA	NA	NA	575930	NA	NA	2.51	46.97	NA	NA
France	FRA	Europe	NA	2006	ANSES	Chicken	NA	NA	NA	NA	NA	NA	NA	NA	NA	NA	NA	NA	NA	NA	NA	NA	NA	237660	NA	NA	2.51	46.97	NA	NA
France	FRA	Europe	NA	2007	European_Medicines_Agency	all	food_producing+_horses	679490	5880	112530	7250	2000	224620	33850	94870	8940	74550	4680	15120	8810	72120	NA	1780	1346490	NA	NA	2.51	46.97	NA	NA
France	FRA	Europe	NA	2007	ANSES	Cattle	NA	NA	NA	NA	NA	NA	NA	NA	NA	NA	NA	NA	NA	NA	NA	NA	NA	198700	NA	NA	2.51	46.97	NA	NA
France	FRA	Europe	NA	2007	ANSES	Pigs	NA	NA	NA	NA	NA	NA	NA	NA	NA	NA	NA	NA	NA	NA	NA	NA	NA	635800	NA	NA	2.51	46.97	NA	NA
France	FRA	Europe	NA	2007	ANSES	Chicken	NA	NA	NA	NA	NA	NA	NA	NA	NA	NA	NA	NA	NA	NA	NA	NA	NA	254370	NA	NA	2.51	46.97	NA	NA
France	FRA	Europe	NA	2008	European_Medicines_Agency	all	food_producing+_horses	584960	5020	103940	6690	2120	195020	29560	92300	7670	69810	4890	12020	7910	64150	NA	1870	1187930	NA	NA	2.51	46.97	NA	NA
France	FRA	Europe	NA	2008	ANSES	Cattle	NA	NA	NA	NA	NA	NA	NA	NA	NA	NA	NA	NA	NA	NA	NA	NA	NA	183530	NA	NA	2.51	46.97	NA	NA
France	FRA	Europe	NA	2008	ANSES	Pigs	NA	NA	NA	NA	NA	NA	NA	NA	NA	NA	NA	NA	NA	NA	NA	NA	NA	537100	NA	NA	2.51	46.97	NA	NA
France	FRA	Europe	NA	2008	ANSES	Chicken	NA	NA	NA	NA	NA	NA	NA	NA	NA	NA	NA	NA	NA	NA	NA	NA	NA	242170	NA	NA	2.51	46.97	NA	NA
France	FRA	Europe	NA	2009	European_Medicines_Agency	all	food_producing+_horses	487280	4790	105890	6640	1830	182510	28200	80430	7070	71230	4890	7540	8190	64960	NA	2860	1064310	NA	NA	2.51	46.97	NA	NA
France	FRA	Europe	NA	2009	ANSES	Cattle	NA	NA	NA	NA	NA	NA	NA	NA	NA	NA	NA	NA	NA	NA	NA	NA	NA	172780	NA	NA	2.51	46.97	NA	NA
France	FRA	Europe	NA	2009	ANSES	Pigs	NA	NA	NA	NA	NA	NA	NA	NA	NA	NA	NA	NA	NA	NA	NA	NA	NA	484150	NA	NA	2.51	46.97	NA	NA
France	FRA	Europe	NA	2009	ANSES	Chicken	NA	NA	NA	NA	NA	NA	NA	NA	NA	NA	NA	NA	NA	NA	NA	NA	NA	216430	NA	NA	2.51	46.97	NA	NA
France	FRA	Europe	NA	2010	European_Medicines_Agency	all	food_producing+_horses	468590	4985	89730	997	1994	169490	25922	79760	5982	59820	4985	7976	7976	63808	NA	3988	996003	NA	NA	2.51	46.97	NA	NA
France	FRA	Europe	NA	2010	ANSES	Cattle	NA	NA	NA	NA	NA	NA	NA	NA	NA	NA	NA	NA	NA	NA	NA	NA	NA	182560	NA	NA	2.51	46.97	NA	NA
France	FRA	Europe	NA	2010	ANSES	Pigs	NA	NA	NA	NA	NA	NA	NA	NA	NA	NA	NA	NA	NA	NA	NA	NA	NA	446860	NA	NA	2.51	46.97	NA	NA
France	FRA	Europe	NA	2010	ANSES	Chicken	NA	NA	NA	NA	NA	NA	NA	NA	NA	NA	NA	NA	NA	NA	NA	NA	NA	203730	NA	NA	2.51	46.97	NA	NA
France	FRA	Europe	NA	2011	European_Medicines_Agency	all	food_producing+_horses	394240	4480	85120	1792	2688	166656	25088	68992	5376	27776	4480	6272	7168	60032	NA	36736	896896	NA	NA	2.51	46.97	NA	NA
France	FRA	Europe	NA	2011	ANSES	Cattle	NA	NA	NA	NA	NA	NA	NA	NA	NA	NA	NA	NA	NA	NA	NA	NA	NA	183260	NA	NA	2.51	46.97	NA	NA
France	FRA	Europe	NA	2011	ANSES	Pigs	NA	NA	NA	NA	NA	NA	NA	NA	NA	NA	NA	NA	NA	NA	NA	NA	NA	354380	NA	NA	2.51	46.97	NA	NA
France	FRA	Europe	NA	2011	ANSES	Chicken	NA	NA	NA	NA	NA	NA	NA	NA	NA	NA	NA	NA	NA	NA	NA	NA	NA	202290	NA	NA	2.51	46.97	NA	NA
France	FRA	Europe	NA	2012	European_Medicines_Agency	all	food_producing+_horses	322876	4569	80719	1523	2285	141639	21322	57874	4569	54828	4569	5331	5331	50259	NA	3808	761502	NA	NA	2.51	46.97	NA	NA
France	FRA	Europe	NA	2012	ANSES	Cattle	NA	NA	NA	NA	NA	NA	NA	NA	NA	NA	NA	NA	NA	NA	NA	NA	NA	165830	NA	NA	2.51	46.97	NA	NA
France	FRA	Europe	NA	2012	ANSES	Pigs	NA	NA	NA	NA	NA	NA	NA	NA	NA	NA	NA	NA	NA	NA	NA	NA	NA	291810	NA	NA	2.51	46.97	NA	NA
France	FRA	Europe	NA	2012	ANSES	Chicken	NA	NA	NA	NA	NA	NA	NA	NA	NA	NA	NA	NA	NA	NA	NA	NA	NA	177240	NA	NA	2.51	46.97	NA	NA
France	FRA	Europe	NA	2013	European_Medicines_Agency	all	food_producing+_horses	271719	4767	81039	1362	2043	132795	20430	51075	4086	51756	4086	4767	5448	42222	NA	2724	680319	NA	NA	2.51	46.97	NA	NA
France	FRA	Europe	NA	2013	ANSES	Cattle	NA	NA	NA	NA	NA	NA	NA	NA	NA	NA	NA	NA	NA	NA	NA	NA	NA	146940	NA	NA	2.51	46.97	NA	NA
France	FRA	Europe	NA	2013	ANSES	Pigs	NA	NA	NA	NA	NA	NA	NA	NA	NA	NA	NA	NA	NA	NA	NA	NA	NA	270970	NA	NA	2.51	46.97	NA	NA
France	FRA	Europe	NA	2013	ANSES	Chicken	NA	NA	NA	NA	NA	NA	NA	NA	NA	NA	NA	NA	NA	NA	NA	NA	NA	157370	NA	NA	2.51	46.97	NA	NA
France	FRA	Europe	8891000	2014	European_Medicines_Agency	all	food_producing+_horses	306885	6092	92142	1523	2285	143162	22845	57113	4569	54067	4569	5331	6092	50259	NA	3808	760742	NA	NA	2.51	46.97	NA	NA
France	FRA	Europe	8891000	2014	ANSES	Cattle	NA	NA	NA	NA	NA	NA	NA	NA	NA	NA	NA	NA	NA	NA	NA	NA	NA	179250	NA	NA	2.51	46.97	NA	NA
France	FRA	Europe	8891000	2014	ANSES	Pigs	NA	NA	NA	NA	NA	NA	NA	NA	NA	NA	NA	NA	NA	NA	NA	NA	NA	284770	NA	NA	2.51	46.97	NA	NA
France	FRA	Europe	8891000	2014	ANSES	Chicken	NA	NA	NA	NA	NA	NA	NA	NA	NA	NA	NA	NA	NA	NA	NA	NA	NA	178410	NA	NA	2.51	46.97	NA	NA
France	FRA	Europe	9013000	2015	European_Medicines_Agency	all	food_producing+_horses	187251	3574	59320	1429	1429	105061	15723	35735	2859	44311	2144	2859	5718	29303	NA	5003	501719	NA	NA	2.51	46.97	NA	NA
France	FRA	Europe	9013000	2015	ANSES	Cattle	NA	NA	NA	NA	NA	NA	NA	NA	NA	NA	NA	NA	NA	NA	NA	NA	NA	124130	NA	NA	2.51	46.97	NA	NA
France	FRA	Europe	9013000	2015	ANSES	Pigs	NA	NA	NA	NA	NA	NA	NA	NA	NA	NA	NA	NA	NA	NA	NA	NA	NA	185450	NA	NA	2.51	46.97	NA	NA
France	FRA	Europe	9013000	2015	ANSES	Chicken	NA	NA	NA	NA	NA	NA	NA	NA	NA	NA	NA	NA	NA	NA	NA	NA	NA	98940	NA	NA	2.51	46.97	NA	NA
France	FRA	Europe	NA	2016	European_Medicines_Agency	all	food_producing+_horses	185004	5714	71430	2143	714	108574	17143	35715	2857	51430	1429	2857	4286	20000	NA	5000	514296	NA	NA	2.51	46.97	NA	NA
France	FRA	Europe	NA	2016	ANSES	Cattle	NA	NA	NA	NA	NA	NA	NA	NA	NA	NA	NA	NA	NA	NA	NA	NA	NA	124230	NA	NA	2.51	46.97	NA	NA
France	FRA	Europe	NA	2016	ANSES	Pigs	NA	NA	NA	NA	NA	NA	NA	NA	NA	NA	NA	NA	NA	NA	NA	NA	NA	189400	NA	NA	2.51	46.97	NA	NA
France	FRA	Europe	NA	2016	ANSES	Chicken	NA	NA	NA	NA	NA	NA	NA	NA	NA	NA	NA	NA	NA	NA	NA	NA	NA	105490	NA	NA	2.51	46.97	NA	NA
France	FRA	Europe	NA	2017	European_Medicines_Agency	all	food_producing+_horses	188634	5631	65459	1408	141	90094	16189	33081	2815	49974	1408	3519	4223	15485	NA	5631	483692	NA	NA	2.51	46.97	NA	NA
France	FRA	Europe	NA	2017	ANSES	Cattle	NA	NA	NA	NA	NA	NA	NA	NA	NA	NA	NA	NA	NA	NA	NA	NA	NA	131010	NA	NA	2.51	46.97	NA	NA
France	FRA	Europe	NA	2017	ANSES	Pigs	NA	NA	NA	NA	NA	NA	NA	NA	NA	NA	NA	NA	NA	NA	NA	NA	NA	181270	NA	NA	2.51	46.97	NA	NA
France	FRA	Europe	NA	2017	ANSES	Chicken	NA	NA	NA	NA	NA	NA	NA	NA	NA	NA	NA	NA	NA	NA	NA	NA	NA	96420	NA	NA	2.51	46.97	NA	NA
France	FRA	Europe	NA	2017	ANSES	Sheep	NA	NA	NA	NA	NA	NA	NA	NA	NA	NA	NA	NA	NA	NA	NA	NA	NA	34060	NA	NA	2.51	46.97	NA	NA
France	FRA	Europe	NA	2018	ANSES	all	food_producing+_horses	180440	5760	70630	5610	120	84230	15150	32090	3040	52030	1000	2750	3540	13720	NA	1390	471500	NA	NA	2.51	46.97	NA	NA
France	FRA	Europe	NA	2018	ANSES	Cattle	NA	NA	NA	NA	NA	NA	NA	NA	NA	NA	NA	NA	NA	NA	NA	NA	NA	136130	NA	NA	2.51	46.97	NA	NA
France	FRA	Europe	NA	2018	ANSES	Pigs	NA	NA	NA	NA	NA	NA	NA	NA	NA	NA	NA	NA	NA	NA	NA	NA	NA	166670	NA	NA	2.51	46.97	NA	NA
France	FRA	Europe	NA	2018	ANSES	Chicken	NA	NA	NA	NA	NA	NA	NA	NA	NA	NA	NA	NA	NA	NA	NA	NA	NA	86290	NA	NA	2.51	46.97	NA	NA
France	FRA	Europe	NA	2018	ANSES	Sheep&Goats	NA	NA	NA	NA	NA	NA	NA	NA	NA	NA	NA	NA	NA	NA	NA	NA	NA	27520	NA	NA	2.51	46.97	NA	NA
France	FRA	Europe	NA	2018	European_Medicines_Agency	all	food_producing+_horses	185922	5991	66106	1653	103	85524	15597	32433	2686	930	2892	50509	3615	13428	NA	3822	471211	NA	NA	2.51	46.97	NA	NA
France	FRA	Europe	NA	2019	European_Medicines_Agency	all	food_producing+_horses	143682	5399	63492	1099	100	79890	13298	29796	2699	47794	900	2299	3499	3399	NA	87	397433	NA	NA	2.51	46.97	NA	NA
France	FRA	Europe	NA	2019	ANSES	all	NA	144150	5430	69950	5110	110	81340	13310	30520	3160	50140	970	2330	3470	10420	NA	1650	422060	NA	NA	2.51	46.97	NA	NA
France	FRA	Europe	NA	2019	ANSES	Cattle	NA	NA	NA	NA	NA	NA	NA	NA	NA	NA	NA	NA	NA	NA	NA	NA	NA	117460	NA	NA	2.51	46.97	NA	NA
France	FRA	Europe	NA	2019	ANSES	Pigs	NA	NA	NA	NA	NA	NA	NA	NA	NA	NA	NA	NA	NA	NA	NA	NA	NA	140620	NA	NA	2.51	46.97	NA	NA
France	FRA	Europe	NA	2019	ANSES	Chicken	NA	NA	NA	NA	NA	NA	NA	NA	NA	NA	NA	NA	NA	NA	NA	NA	NA	73670	NA	NA	2.51	46.97	NA	NA
France	FRA	Europe	NA	2019	ANSES	Sheep&Goats	NA	NA	NA	NA	NA	NA	NA	NA	NA	NA	NA	NA	NA	NA	NA	NA	NA	30420	NA	NA	2.51	46.97	NA	NA
France	FRA	Europe	NA	2020	European_Medicines_Agency	all	food_producing+_horses	133774	6147	63345	1354	104	89495	14586	30631	2917	729	1875	48550	3542	9939	NA	2813	409801	NA	NA	2.51	46.97	NA	NA
France	FRA	Europe	NA	2020	ANSES	all	NA	131370	6030	68430	5350	110	87770	14080	30030	3280	50110	780	1760	4320	10320	NA	1720	415460	NA	NA	2.51	46.97	NA	NA
France	FRA	Europe	NA	2020	ANSES	Cattle	NA	NA	NA	NA	NA	NA	NA	NA	NA	NA	NA	NA	NA	NA	NA	NA	NA	117470	NA	NA	2.51	46.97	NA	NA
France	FRA	Europe	NA	2020	ANSES	Pigs	NA	NA	NA	NA	NA	NA	NA	NA	NA	NA	NA	NA	NA	NA	NA	NA	NA	133060	NA	NA	2.51	46.97	NA	NA
France	FRA	Europe	NA	2020	ANSES	Chicken	NA	NA	NA	NA	NA	NA	NA	NA	NA	NA	NA	NA	NA	NA	NA	NA	NA	69440	NA	NA	2.51	46.97	NA	NA
France	FRA	Europe	NA	2020	ANSES	Sheep&Goats	NA	NA	NA	NA	NA	NA	NA	NA	NA	NA	NA	NA	NA	NA	NA	NA	NA	32740	NA	NA	2.51	46.97	NA	NA
Germany	DEU	Europe	NA	2003	GERMAP	all	food_producing	385500	4700	155200	NA	NA	71700	NA	38600	7500	27300	NA	3500	6800	NA	NA	23400	724200	NA	NA	10.37	51.3	NA	NA
Germany	DEU	Europe	NA	2005	GERMAP	all	food_producing	350000	4800	199200	NA	NA	97500	NA	52600	12100	36300	NA	3700	6400	NA	NA	21800	784400	NA	NA	10.37	51.3	NA	NA
Germany	DEU	Europe	NA	2011	European_Medicines_Agency	all	food_producing+_horses	607546	5457	596632	364	3638	185538	29104	172805	16371	34561	7276	NA	16371	127330	NA	12733	1815726	NA	NA	10.37	51.3	NA	NA
Germany	DEU	Europe	NA	2011	Koper_et_al_2020	all	food_producing	564429	6119	527938	NA	3484	214739	NA	173137	16809	37883	NA	8247	14101	127339	NA	NA	1694225	NA	NA	10.37	51.3	NA	NA
Germany	DEU	Europe	NA	2012	European_Medicines_Agency	all	food_producing+_horses	599333	5123	565183	512	3415	162213	25613	133185	17075	30735	10245	NA	22198	122940	NA	10245	1708015	NA	NA	10.37	51.3	NA	NA
Germany	DEU	Europe	NA	2012	Koper_et_al_2020	all	food_producing	566162	5704	500693	NA	3745	188011	NA	144676	15389	30870	NA	10382	18362	123478	NA	NA	1607472	NA	NA	10.37	51.3	NA	NA
Germany	DEU	Europe	NA	2013	European_Medicines_Agency	all	food_producing+_horses	482595	4582	531466	458	3054	152720	18326	126758	16799	29017	12218	0	18326	125230	NA	6109	1527658	NA	NA	10.37	51.3	NA	NA
Germany	DEU	Europe	NA	2013	Koper_et_al_2020	all	food_producing	454435	5230	473203	NA	3683	176513	NA	126046	16896	28056	NA	12125	15456	124701	NA	NA	1436344	NA	NA	10.37	51.3	NA	NA
Germany	DEU	Europe	8891000	2014	European_Medicines_Agency	all	food_producing+_horses	363012	5223	501427	522	3917	121439	15670	108341	14364	26116	11752	0	15679	107076	NA	10446	1304984	NA	NA	10.37	51.3	NA	NA
Germany	DEU	Europe	NA	2014	Koper_et_al_2020	all	food_producing	341849	5273	449790	NA	3716	140113	NA	108667	14614	26360	NA	12346	12978	106657	NA	NA	1222363	NA	NA	10.37	51.3	NA	NA
Germany	DEU	Europe	9013000	2015	European_Medicines_Agency	all	food_producing+_horses	232892	5214	337172	869	3476	71258	8690	53878	11297	15642	9559	0	13904	79948	NA	8690	852489	NA	NA	10.37	51.3	NA	NA
Germany	DEU	Europe	NA	2015	Koper_et_al_2020	all	food_producing	220530	5026	299446	NA	3605	82881	NA	52463	10769	16097	NA	10555	11218	81825	NA	NA	794415	NA	NA	10.37	51.3	NA	NA
Germany	DEU	Europe	NA	2016	European_Medicines_Agency	all	food_producing+_horses	203502	5240	309184	873	3494	67252	9607	55024	9607	16595	8734	0	12228	68999	NA	8734	779073	NA	NA	10.37	51.3	NA	NA
Germany	DEU	Europe	NA	2016	Koper_et_al_2020	all	food_producing	192550	5121	278970	NA	3423	78555	NA	54663	9877	18055	NA	9339	9944	68909	NA	NA	729406	NA	NA	10.37	51.3	NA	NA
Germany	DEU	Europe	NA	2017	European_Medicines_Agency	all	food_producing+_horses	198863	5165	297004	861	3444	61122	7748	55096	11191	16357	9470	0	16357	73175	NA	12052	767905	NA	NA	10.37	51.3	NA	NA
Germany	DEU	Europe	NA	2017	Koper_et_al_2020	all	food_producing	187753	5577	269055	NA	4397	70207	NA	54723	10857	18255	NA	9905	13374	73566	NA	NA	717669	NA	NA	10.37	51.3	NA	NA
Germany	DEU	Europe	NA	2018	European_Medicines_Agency	all	food_producing+_horses	191601	5975	301477	709	1722	62787	8000	59344	10026	7595	0	20659	10329	74433	NA	8000	762657	NA	NA	10.37	51.3	NA	NA
Germany	DEU	Europe	NA	2018	Koper_et_al_2020	all	food_producing	178498	6036	271168	NA	1730	71338	NA	58677	9910	21373	NA	7717	8233	73594	NA	NA	708274	NA	NA	10.37	51.3	NA	NA
Germany	DEU	Europe	NA	2019	European_Medicines_Agency	all	food_producing+_horses	142858	6291	262888	710	1319	58544	8117	57833	13089	5885	0	22322	8117	67066	NA	8929	663968	NA	NA	10.37	51.3	NA	NA
Germany	DEU	Europe	NA	2020	European_Medicines_Agency	all	food_producing+_horses	150224	6297	276070	609	1320	64802	9040	60740	12696	6297	0	24174	10868	60922	NA	11173	695232	NA	NA	10.37	51.3	NA	NA
Greece	GRC	Europe	9013000	2015	European_Medicines_Agency	all	food_producing+_horses	30305	254	14455	0	127	8622	1395	3804	507	2409	2156	3297	254	4311	NA	634	72530	NA	NA	21.65	39.56	NA	NA
Greece	GRC	Europe	NA	2016	European_Medicines_Agency	all	food_producing+_horses	31953	377	17235	13	126	8806	1510	3774	377	4529	2768	5913	377	1258	NA	755	79771	NA	NA	21.65	39.56	NA	NA
Greece	GRC	Europe	NA	2017	European_Medicines_Agency	all	food_producing+_horses	59282	870	23116	12	124	10315	1616	4101	373	5344	3356	4847	1119	1616	NA	621	116712	NA	NA	21.65	39.56	NA	NA
Greece	GRC	Europe	NA	2018	European_Medicines_Agency	all	food_producing+_horses	61041	803	18774	10	201	7831	1004	5120	502	2711	3112	8132	1506	1908	NA	803	113458	NA	NA	21.65	39.56	NA	NA
Greece	GRC	Europe	NA	2019	European_Medicines_Agency	all	food_producing+_horses	50717	301	15736	0	100	10524	1002	5012	401	2005	3909	6916	902	1804	NA	601	99930	NA	NA	21.65	39.56	NA	NA
Greece	GRC	Europe	NA	2020	European_Medicines_Agency	all	food_producing+_horses	53622	1406	19179	10	201	9841	1305	4318	602	2510	1305	10443	1004	2310	NA	703	108759	NA	NA	21.65	39.56	NA	NA
Hungary	HUN	Europe	NA	2010	European_Medicines_Agency	all	food_producing+_horses	115360	412	45320	412	206	5562	1236	5768	3914	2678	6798	206	12360	5356	NA	1854	207442	NA	NA	19.11	47.03	NA	NA
Hungary	HUN	Europe	NA	2011	European_Medicines_Agency	all	food_producing+_horses	72912	1764	31605	441	147	4704	1029	4851	2940	441	5145	147	11025	6762	NA	2940	146853	NA	NA	19.11	47.03	NA	NA
Hungary	HUN	Europe	NA	2012	European_Medicines_Agency	all	food_producing+_horses	99603	1964	32666	179	179	4998	1071	4284	4463	1964	8033	179	12674	5712	NA	536	178505	NA	NA	19.11	47.03	NA	NA
Hungary	HUN	Europe	NA	2013	European_Medicines_Agency	all	food_producing+_horses	90661	1933	34964	176	176	4920	1054	4744	6677	1933	7028	176	12123	7555	NA	1406	175526	NA	NA	19.11	47.03	NA	NA
Hungary	HUN	Europe	8891000	2014	European_Medicines_Agency	all	food_producing+_horses	82419	1203	29779	150	150	3910	902	3309	3309	2106	7069	150	8272	5565	NA	1955	150248	NA	NA	19.11	47.03	NA	NA
Hungary	HUN	Europe	9013000	2015	European_Medicines_Agency	all	food_producing+_horses	81384	2249	39068	167	333	9746	1999	5914	4582	1916	7914	167	10329	7997	NA	2416	176181	NA	NA	19.11	47.03	NA	NA
Hungary	HUN	Europe	NA	2016	European_Medicines_Agency	all	food_producing+_horses	63814	2746	40768	83	333	5741	1165	5658	2995	1914	7987	83	9152	10150	NA	3078	155667	NA	NA	19.11	47.03	NA	NA
Hungary	HUN	Europe	NA	2017	European_Medicines_Agency	all	food_producing+_horses	59899	2236	36001	77	385	5396	1079	6013	2775	2313	6784	77	11564	11486	NA	308	146393	NA	NA	19.11	47.03	NA	NA
Hungary	HUN	Europe	NA	2018	European_Medicines_Agency	all	food_producing+_horses	60378	4005	40953	100	401	5607	1202	5607	2403	9012	100	2503	9412	8411	NA	200	150294	NA	NA	19.11	47.03	NA	NA
Hungary	HUN	Europe	NA	2019	European_Medicines_Agency	all	food_producing+_horses	46106	3207	50415	100	401	8520	1704	7417	3608	9822	100	2506	11025	7517	NA	100	152548	NA	NA	19.11	47.03	NA	NA
Hungary	HUN	Europe	NA	2020	European_Medicines_Agency	all	food_producing+_horses	46111	2005	41500	100	401	5614	1203	7117	1704	9322	0	2606	11728	6035	NA	1002	136448	NA	NA	19.11	47.03	NA	NA
Iceland	ISL	Europe	NA	2010	European_Medicines_Agency	all	food_producing+_horses	90	NA	486	NA	1	35	5	NA	12	216	1	27	3	NA	NA	23	899	NA	NA	-18.1	64.82	NA	NA
Iceland	ISL	Europe	NA	2011	European_Medicines_Agency	all	food_producing+_horses	39	NA	314	NA	1	21	4	NA	5	83	1	37	1	NA	NA	195	701	NA	NA	-18.1	64.82	NA	NA
Iceland	ISL	Europe	NA	2012	European_Medicines_Agency	all	food_producing+_horses	39	NA	348	NA	1	45	6	NA	NA	241	1	18	4	NA	NA	NA	703	NA	NA	-18.1	64.82	NA	NA
Iceland	ISL	Europe	NA	2013	European_Medicines_Agency	all	food_producing+_horses	34	0	321	0	1	35	5	0	0	200	1	4	0	0	NA	0	601	NA	NA	-18.1	64.82	NA	NA
Iceland	ISL	Europe	NA	2019	European_Medicines_Agency	all	food_producing+_horses	41	0	306	0	10	10	10	0	0	10	0	102	0	0	NA	0	489	NA	NA	-18.1	64.82	NA	NA
Iceland	ISL	Europe	NA	2020	European_Medicines_Agency	all	food_producing+_horses	41	0	412	0	11	11	11	0	0	11	0	103	0	0	NA	0	600	NA	NA	-18.1	64.82	NA	NA
Iran	IRN	Asia_Fareast_Oceania	NA	2010	Aalipour_et_al.,_2014	all	NA	NA	NA	NA	NA	NA	NA	NA	NA	NA	NA	NA	NA	NA	NA	NA	NA	1806896	NA	NA	54.4	31.64	NA	NA
Iran	IRN	Asia_Fareast_Oceania	NA	2010	Aalipour_et_al.,_2014	Cattle	NA	NA	NA	NA	NA	NA	NA	NA	NA	NA	NA	NA	NA	NA	NA	NA	NA	1199690	NA	NA	54.4	31.64	NA	NA
Iran	IRN	Asia_Fareast_Oceania	NA	2010	Aalipour_et_al.,_2014	Chicken	NA	NA	NA	NA	NA	NA	NA	NA	NA	NA	NA	NA	NA	NA	NA	NA	NA	607207	NA	NA	54.4	31.64	NA	NA
Iran	IRN	Asia_Fareast_Oceania	NA	2010	Aalipour_et_al.,_2014	Sheep	NA	NA	NA	NA	NA	NA	NA	NA	NA	NA	NA	NA	NA	NA	NA	NA	NA	869020	NA	NA	54.4	31.64	NA	NA
Ireland	IRL	Europe	NA	2003	More_et_al.,_2017	Cattle_	dairy	3.6	NA	1216.9	232.5	3	1.7	NA	0.9	10.5	324.7	NA	NA	NA	NA	NA	56.7	1850.5	NA	NA	-7.6	53.09	NA	NA
Ireland	IRL	Europe	NA	2004	More_et_al.,_2017	Cattle_	dairy	3.5	NA	1014.2	235	3.4	1.5	NA	0.6	5.4	283.4	NA	NA	NA	NA	NA	50.3	1597.3	NA	NA	-7.6	53.09	NA	NA
Ireland	IRL	Europe	NA	2005	More_et_al.,_2017	Cattle_	dairy	4.1	NA	973.3	237.8	5.4	1.2	NA	0.2	4.6	267.3	NA	NA	NA	NA	NA	45.4	1539.3	NA	NA	-7.6	53.09	NA	NA
Ireland	IRL	Europe	NA	2006	More_et_al.,_2017	Cattle_	dairy	3.8	NA	859.8	240.9	5	0.6	NA	0	3.6	240.9	NA	NA	NA	NA	NA	40.6	1395.2	NA	NA	-7.6	53.09	NA	NA
Ireland	IRL	Europe	NA	2007	More_et_al.,_2017	Cattle_	dairy	4.6	NA	1197.6	281.5	6.2	17.1	NA	0	3.4	265.8	NA	NA	NA	NA	NA	48.7	1824.9	NA	NA	-7.6	53.09	NA	NA
Ireland	IRL	Europe	NA	2008	More_et_al.,_2017	Cattle_	dairy	11.9	NA	1111.9	348.5	7	5	NA	0	4.7	352.6	NA	NA	NA	NA	NA	43	1884.6	NA	NA	-7.6	53.09	NA	NA
Ireland	IRL	Europe	NA	2009	More_et_al.,_2017	Cattle_	dairy	4.4	NA	970.4	350.7	7.3	3.1	NA	0	3.4	286.6	NA	NA	NA	NA	NA	41.5	1667.4	NA	NA	-7.6	53.09	NA	NA
Ireland	IRL	Europe	NA	2009	HPRA	all	food_producing	32000	1500	19000	NA	NA	25500	NA	2000	NA	5500	500	NA	NA	NA	NA	2300	88300	NA	Categories are approximations	-7.6	53.09	NA	NA
Ireland	IRL	Europe	NA	2010	European_Medicines_Agency	all	food_producing+_horses	33480	1302	19530	558	93	18600	2325	8370	279	7440	651	NA	47	NA	NA	279	92954	NA	NA	-7.6	53.09	NA	NA
Ireland	IRL	Europe	NA	2010	More_et_al.,_2017	Cattle_	dairy	0	NA	970	386	16	3.7	NA	0	3.9	208.9	NA	NA	NA	NA	NA	51.6	1640.1	NA	NA	-7.6	53.09	NA	NA
Ireland	IRL	Europe	NA	2011	European_Medicines_Agency	all	food_producing+_horses	30189	1392	20793	696	87	18531	1653	4524	348	1479	696	NA	35	174	NA	6351	86948	NA	NA	-7.6	53.09	NA	NA
Ireland	IRL	Europe	NA	2011	More_et_al.,_2017	Cattle_	dairy	0	NA	1052.8	416.4	33.6	3.3	NA	0	3.3	212.5	NA	NA	NA	NA	NA	51.1	1773	NA	NA	-7.6	53.09	NA	NA
Ireland	IRL	Europe	NA	2012	European_Medicines_Agency	all	food_producing+_horses	37200	2000	21700	600	200	19700	1500	6700	400	8400	1000	NA	10	200	NA	500	100110	NA	NA	-7.6	53.09	NA	NA
Ireland	IRL	Europe	NA	2012	More_et_al.,_2017	Cattle_	dairy	0	NA	885.7	505.4	34	2.1	NA	0	2.7	288	NA	NA	NA	NA	NA	50.4	1768.3	NA	NA	-7.6	53.09	NA	NA
Ireland	IRL	Europe	NA	2013	European_Medicines_Agency	all	food_producing+_horses	36952	1892	20916	697	199	21812	1892	6275	398	7072	896	0	10	100	NA	598	99709	NA	NA	-7.6	53.09	NA	NA
Ireland	IRL	Europe	NA	2013	More_et_al.,_2017	Cattle_	dairy	0	NA	902.3	511.7	37	3.3	NA	0	3.8	318	NA	NA	NA	NA	NA	52.9	1829	NA	NA	-7.6	53.09	NA	NA
Ireland	IRL	Europe	8891000	2014	European_Medicines_Agency	all	food_producing+_horses	38886	1523	16755	358	269	17382	1434	6272	358	5107	717	0	27	90	NA	538	89716	NA	NA	-7.6	53.09	NA	NA
Ireland	IRL	Europe	8891000	2014	More_et_al.,_2017	Cattle_	dairy	0	NA	876.3	554.8	31.1	1.7	NA	0	4.3	310	NA	NA	NA	NA	NA	43.3	1821.5	NA	NA	-7.6	53.09	NA	NA
Ireland	IRL	Europe	9013000	2015	European_Medicines_Agency	all	food_producing+_horses	40489	1892	18920	568	189	19298	1703	5487	378	5676	757	0	NA	NA	NA	567	95924	NA	NA	-7.6	53.09	NA	NA
Ireland	IRL	Europe	9013000	2015	More_et_al.,_2017	Cattle_	dairy	0	NA	925.1	560.1	33.8	1.4	NA	0	4.2	320	NA	NA	NA	NA	NA	44.5	1889.1	NA	NA	-7.6	53.09	NA	NA
Ireland	IRL	Europe	NA	2016	European_Medicines_Agency	all	food_producing+_horses	41223	2356	20612	785	196	19630	1570	6674	589	6282	982	0	NA	NA	NA	1374	102273	NA	NA	-7.6	53.09	NA	NA
Ireland	IRL	Europe	NA	2017	European_Medicines_Agency	all	food_producing+_horses	41436	2960	20507	634	211	16701	1268	7188	211	5285	846	0	NA	NA	NA	1057	98304	NA	NA	-7.6	53.09	NA	NA
Ireland	IRL	Europe	NA	2018	European_Medicines_Agency	all	food_producing+_horses	39427	3319	23737	805	302	15892	1006	7141	302	805	0	5532	0	0	NA	805	99073	NA	NA	-7.6	53.09	NA	NA
Ireland	IRL	Europe	NA	2019	European_Medicines_Agency	all	food_producing+_horses	37946	3633	18368	505	303	13221	1413	5652	202	706	0	5450	0	0	NA	908	88307	NA	NA	-7.6	53.09	NA	NA
Ireland	IRL	Europe	NA	2020	European_Medicines_Agency	all	food_producing+_horses	43218	3736	27465	1111	10300	10300	1313	5251	1919	808	0	7169	0	0	NA	1414	114004	NA	NA	-7.6	53.09	NA	NA
Ireland	IRL	Europe	NA	2016	Oneill_et_al_2020	Pig	food_producing	8092	48	1137	0	3	3657	0	1351	19	126	19	0	1	26	0	120269.9218	134750	NA	67_farms_participated_about_31.3%_of_all_irish_pig_farms	NA	NA	NA	NA
Italy	ITA	Europe	NA	2011	European_Medicines_Agency	all	food_producing+_horses	593691	14967	360871	1663	1663	202886	24945	129714	56542	11641	9978	41575	36585	136366	NA	39912	1662999	NA	NA	12.5	42.5	NA	NA
Italy	ITA	Europe	NA	2012	European_Medicines_Agency	all	food_producing+_horses	478702	16877	357492	1534	1534	173376	23015	139621	59838	21480	10740	30686	52166	135018	NA	32220	1534299	NA	NA	12.5	42.5	NA	NA
Italy	ITA	Europe	NA	2013	European_Medicines_Agency	all	food_producing+_horses	411341	18458	330918	1318	1318	137114	15821	97562	76467	18458	9229	21094	31642	119974	NA	26368	1317082	NA	NA	12.5	42.5	NA	NA
Italy	ITA	Europe	8891000	2014	European_Medicines_Agency	all	food_producing+_horses	387964	18611	462407	1432	1432	136002	17179	108802	73012	17179	12884	15748	35790	117391	NA	27200	1433033	NA	NA	12.5	42.5	NA	NA
Italy	ITA	Europe	9013000	2015	European_Medicines_Agency	all	food_producing+_horses	375534	18979	352517	808	1615	147387	18575	117506	60570	18575	11710	13325	38765	105392	NA	18979	1300237	NA	NA	12.5	42.5	NA	NA
Italy	ITA	Europe	NA	2016	European_Medicines_Agency	all	food_producing+_horses	388962	19345	294706	412	1646	148999	18110	120187	62563	17287	9467	9878	35809	62152	NA	23461	1212984	NA	NA	12.5	42.5	NA	NA
Italy	ITA	Europe	NA	2017	European_Medicines_Agency	all	food_producing+_horses	304854	23183	271625	773	1546	130983	15842	85004	80367	42888	11591	10819	35547	20092	NA	22410	1057524	NA	NA	12.5	42.5	NA	NA
Italy	ITA	Europe	NA	2018	European_Medicines_Agency	all	food_producing+_horses	280396	21732	265032	606	1516	123318	13343	66106	73788	8996	7480	34064	27494	10310	NA	7985	942166	NA	NA	12.5	42.5	NA	NA
Italy	ITA	Europe	NA	2019	European_Medicines_Agency	all	food_producing+_horses	198197	20437	228245	506	708	110581	11432	41582	54127	7082	4047	30149	20740	3541	NA	8397	739771	NA	NA	12.5	42.5	NA	NA
Italy	ITA	Europe	NA	2020	European_Medicines_Agency	all	food_producing+_horses	187681	18900	233869	505	599	102381	9803	33251	44773	4750	3032	28804	19203	2729	NA	6367	696647	NA	NA	12.5	42.5	NA	NA
Japan	JPN	Asia_Fareast_Oceania	NA	2001	JVARM	total	food_producing+_horses	455500	31900	102500	1700	NA	174600	NA	142000	19000	68300	6300	3200	NA	NA	6400	47500	1058900	NA	NA	138.07	35.93	NA	NA
Japan	JPN	Asia_Fareast_Oceania	NA	2001	JVARM	Cattle	beef	19000	800	7200	200	NA	9100	NA	400	0	4000	300	0	NA	NA	0	1000	42000	NA	NA	138.07	35.93	NA	NA
Japan	JPN	Asia_Fareast_Oceania	NA	2001	JVARM	Cattle	dairy	15100	100	8900	1300	NA	11300	NA	200	0	6400	200	0	NA	NA	0	500	44000	NA	NA	138.07	35.93	NA	NA
Japan	JPN	Asia_Fareast_Oceania	NA	2001	JVARM	horses	NA	0	0	700	0	NA	700	NA	0	0	500	0	0	NA	NA	0	0	1900	NA	NA	138.07	35.93	NA	NA
Japan	JPN	Asia_Fareast_Oceania	NA	2001	JVARM	Pigs	NA	291600	11200	32700	200	NA	114100	NA	25500	13600	39600	1300	0	NA	NA	0	40500	570300	NA	NA	138.07	35.93	NA	NA
Japan	JPN	Asia_Fareast_Oceania	NA	2001	JVARM	Chicken	broiler	65400	2300	6400	0	NA	14700	NA	8300	2900	10500	3600	200	NA	NA	0	10600	124900	NA	NA	138.07	35.93	NA	NA
Japan	JPN	Asia_Fareast_Oceania	NA	2001	JVARM	Chicken	layer	25600	100	4700	0	NA	2500	NA	9800	0	6500	300	0	NA	NA	0	600	50100	NA	NA	138.07	35.93	NA	NA
Japan	JPN	Asia_Fareast_Oceania	NA	2001	JVARM	fish	NA	38200	17300	41400	0	NA	21400	NA	97200	2200	0	0	2900	NA	NA	6400	1800	228800	NA	NA	138.07	35.93	NA	NA
Japan	JPN	Asia_Fareast_Oceania	NA	2005	JVARM	total	food_producing+_horses	420298	17998	84818	2185	NA	139928	13787	73172	31347	52104	5000	1773	NA	NA	2945	8160	853515	NA	NA	138.07	35.93	NA	NA
Japan	JPN	Asia_Fareast_Oceania	NA	2005	JVARM	Cattle	beef	13489	943	7073	307	NA	8477	0	745	0	2465	260	46	NA	NA	0	194	33999	NA	NA	138.07	35.93	NA	NA
Japan	JPN	Asia_Fareast_Oceania	NA	2005	JVARM	Cattle	dairy	28197	89	8540	1618	NA	10654	0	636	0	4689	252	96	NA	NA	0	83	54854	NA	NA	138.07	35.93	NA	NA
Japan	JPN	Asia_Fareast_Oceania	NA	2005	JVARM	horses	NA	0	0	535	0	NA	818	0	0	0	264	0	0	NA	NA	0	0	1617	NA	NA	138.07	35.93	NA	NA
Japan	JPN	Asia_Fareast_Oceania	NA	2005	JVARM	Pigs	NA	281338	12054	35078	260	NA	93785	12366	27506	24619	32380	2017	110	NA	NA	0	7460	528973	NA	NA	138.07	35.93	NA	NA
Japan	JPN	Asia_Fareast_Oceania	NA	2005	JVARM	Chicken	broiler	33341	1982	7627	0	NA	10122	984	7783	3411	6681	2374	156	NA	NA	0	0	74461	NA	NA	138.07	35.93	NA	NA
Japan	JPN	Asia_Fareast_Oceania	NA	2005	JVARM	Chicken	layer	14060	0	5286	0	NA	2937	437	11565	0	5625	97	106	NA	NA	0	0	40113	NA	NA	138.07	35.93	NA	NA
Japan	JPN	Asia_Fareast_Oceania	NA	2005	JVARM	fish	NA	49873	2930	20679	0	NA	13135	0	24937	3317	0	0	1259	NA	NA	2945	423	119498	NA	NA	138.07	35.93	NA	NA
Japan	JPN	Asia_Fareast_Oceania	NA	2005	Hosoi_et_al.,_2014	all	NA	340200	15100	66100	2000	NA	122300	14300	36000	28500	46000	NA	5300	7300	3500	NA	400	687000	NA	NA	138.07	35.93	NA	NA
Japan	JPN	Asia_Fareast_Oceania	NA	2006	JVARM	total	food_producing+_horses	391151	18231	85269	2824	NA	166176	15106	73039	43858	43799	5123	2009	NA	NA	2664	9371	858620	NA	NA	138.07	35.93	NA	NA
Japan	JPN	Asia_Fareast_Oceania	NA	2006	JVARM	Cattle	beef	12487	1201	4070	404	NA	6545	0	829	0	1473	348	24	NA	NA	0	84	27465	NA	NA	138.07	35.93	NA	NA
Japan	JPN	Asia_Fareast_Oceania	NA	2006	JVARM	Cattle	dairy	26145	91	8227	2119	NA	5486	0	765	0	4221	309	52	NA	NA	0	124	47539	NA	NA	138.07	35.93	NA	NA
Japan	JPN	Asia_Fareast_Oceania	NA	2006	JVARM	horses	NA	0	0	144	0	NA	12493	0	0	0	126	0	0	NA	NA	0	0	12763	NA	NA	138.07	35.93	NA	NA
Japan	JPN	Asia_Fareast_Oceania	NA	2006	JVARM	Pigs	NA	256123	12891	29915	301	NA	112577	13705	23790	31593	25860	2439	104	NA	NA	0	9078	518376	NA	NA	138.07	35.93	NA	NA
Japan	JPN	Asia_Fareast_Oceania	NA	2006	JVARM	Chicken	broiler	26283	2011	7181	0	NA	10305	909	5953	4643	7398	1835	209	NA	NA	0	0	66727	NA	NA	138.07	35.93	NA	NA
Japan	JPN	Asia_Fareast_Oceania	NA	2006	JVARM	Chicken	layer	10014	0	12093	0	NA	5128	492	8124	44	4721	192	64	NA	NA	0	0	40872	NA	NA	138.07	35.93	NA	NA
Japan	JPN	Asia_Fareast_Oceania	NA	2006	JVARM	fish	NA	60099	2037	23639	0	NA	13642	0	33578	7578	0	0	1556	NA	NA	2664	85	144878	NA	NA	138.07	35.93	NA	NA
Japan	JPN	Asia_Fareast_Oceania	NA	2006	Hosoi_et_al.,_2014	all	NA	321200	16200	56900	2800	NA	113100	16100	31300	36200	38700	NA	5300	10900	4700	NA	400	653800	NA	NA	138.07	35.93	NA	NA
Japan	JPN	Asia_Fareast_Oceania	NA	2007	JVARM	total	food_producing+_horses	405538	17948	92080	2640	NA	119940	14485	83503	47783	38311	5298	3833	NA	NA	2572	14180	848111	NA	NA	138.07	35.93	NA	NA
Japan	JPN	Asia_Fareast_Oceania	NA	2007	JVARM	Cattle	beef	6921	1536	5619	176	NA	5823	0	863	0	1301	261	15	NA	NA	0	92	22607	NA	NA	138.07	35.93	NA	NA
Japan	JPN	Asia_Fareast_Oceania	NA	2007	JVARM	Cattle	dairy	24948	90	7073	2169	NA	5625	0	748	0	3953	258	27	NA	NA	0	142	45033	NA	NA	138.07	35.93	NA	NA
Japan	JPN	Asia_Fareast_Oceania	NA	2007	JVARM	horses	NA	0	0	405	0	NA	1842	0	0	0	82	0	0	NA	NA	0	0	2329	NA	NA	138.07	35.93	NA	NA
Japan	JPN	Asia_Fareast_Oceania	NA	2007	JVARM	Pigs	NA	272724	13219	32334	295	NA	85638	13277	23408	35426	23273	2411	149	NA	NA	0	13664	515818	NA	NA	138.07	35.93	NA	NA
Japan	JPN	Asia_Fareast_Oceania	NA	2007	JVARM	Chicken	broiler	22330	871	5123	0	NA	7662	791	7166	2624	5861	2141	236	NA	NA	0	0	54805	NA	NA	138.07	35.93	NA	NA
Japan	JPN	Asia_Fareast_Oceania	NA	2007	JVARM	Chicken	layer	10019	0	5512	0	NA	4412	417	7417	0	3841	227	76	NA	NA	0	0	31921	NA	NA	138.07	35.93	NA	NA
Japan	JPN	Asia_Fareast_Oceania	NA	2007	JVARM	fish	NA	68596	2232	36014	0	NA	8938	0	44764	9733	0	0	3330	NA	NA	2572	282	176461	NA	NA	138.07	35.93	NA	NA
Japan	JPN	Asia_Fareast_Oceania	NA	2007	Hosoi_et_al.,_2014	all	NA	326800	15700	48300	2600	NA	106700	15400	32200	38100	34100	NA	5500	13500	2100	NA	300	641300	NA	NA	138.07	35.93	NA	NA
Japan	JPN	Asia_Fareast_Oceania	NA	2008	JVARM	total	food_producing+_horses	341401	17510	71654	2714	NA	131723	16006	79426	43261	44193	5170	2109	NA	NA	1154	16514	772835	NA	NA	138.07	35.93	NA	NA
Japan	JPN	Asia_Fareast_Oceania	NA	2008	JVARM	Cattle	beef	7640	1561	5540	215	NA	5691	457	707	0	1278	277	25	NA	NA	0	112	23503	NA	NA	138.07	35.93	NA	NA
Japan	JPN	Asia_Fareast_Oceania	NA	2008	JVARM	Cattle	dairy	12955	46	7052	2172	NA	5535	457	540	0	3949	250	52	NA	NA	0	176	33184	NA	NA	138.07	35.93	NA	NA
Japan	JPN	Asia_Fareast_Oceania	NA	2008	JVARM	horses	NA	0	0	413	0	NA	1876	0	0	0	93	0	0	NA	NA	0	0	2382	NA	NA	138.07	35.93	NA	NA
Japan	JPN	Asia_Fareast_Oceania	NA	2008	JVARM	Pigs	NA	235880	14083	31549	327	NA	88127	13996	29671	32289	27341	1584	98	NA	NA	0	16176	491121	NA	NA	138.07	35.93	NA	NA
Japan	JPN	Asia_Fareast_Oceania	NA	2008	JVARM	Chicken	broiler	22140	785	6958	0	NA	5886	409	7169	2635	6950	2712	256	NA	NA	0	0	55900	NA	NA	138.07	35.93	NA	NA
Japan	JPN	Asia_Fareast_Oceania	NA	2008	JVARM	Chicken	layer	9967	0	6648	0	NA	5881	654	9095	44	4582	347	67	NA	NA	0	0	37285	NA	NA	138.07	35.93	NA	NA
Japan	JPN	Asia_Fareast_Oceania	NA	2008	JVARM	fish	NA	52819	1035	13494	0	NA	18727	33	32244	8293	0	0	1611	NA	NA	1154	50	129460	NA	NA	138.07	35.93	NA	NA
Japan	JPN	Asia_Fareast_Oceania	NA	2008	Hosoi_et_al.,_2014	all	NA	278700	16500	46100	2600	NA	105200	15400	37000	34900	39200	NA	5300	16000	2700	NA	400	600000	NA	NA	138.07	35.93	NA	NA
Japan	JPN	Asia_Fareast_Oceania	NA	2009	JVARM	total	food_producing+_horses	356338	19688	95378	2816	NA	140739	16824	74871	43474	47654	5414	2367	NA	NA	2424	17282	825269	NA	NA	138.07	35.93	NA	NA
Japan	JPN	Asia_Fareast_Oceania	NA	2009	JVARM	Cattle	beef	2441	1795	8053	222	NA	7300	435	944	0	1215	538	24	NA	NA	0	76	23043	NA	NA	138.07	35.93	NA	NA
Japan	JPN	Asia_Fareast_Oceania	NA	2009	JVARM	Cattle	dairy	4615	230	10336	2276	NA	7191	435	760	0	4047	362	45	NA	NA	0	152	30449	NA	NA	138.07	35.93	NA	NA
Japan	JPN	Asia_Fareast_Oceania	NA	2009	JVARM	horses	NA	0	0	552	0	NA	2598	0	0	0	169	0	0	NA	NA	0	0	3319	NA	NA	138.07	35.93	NA	NA
Japan	JPN	Asia_Fareast_Oceania	NA	2009	JVARM	Pigs	NA	261704	15086	41021	318	NA	94572	14303	21992	35194	29608	1661	80	NA	NA	0	16904	532443	NA	NA	138.07	35.93	NA	NA
Japan	JPN	Asia_Fareast_Oceania	NA	2009	JVARM	Chicken	broiler	21217	970	11136	0	NA	7403	725	12467	1907	7680	2506	136	NA	NA	0	0	66147	NA	NA	138.07	35.93	NA	NA
Japan	JPN	Asia_Fareast_Oceania	NA	2009	JVARM	Chicken	layer	7352	0	10293	0	NA	7212	876	9179	0	4935	347	54	NA	NA	0	0	40248	NA	NA	138.07	35.93	NA	NA
Japan	JPN	Asia_Fareast_Oceania	NA	2009	JVARM	fish	NA	59009	1607	13987	0	NA	14463	50	29529	6373	0	0	2028	NA	NA	2424	150	129620	NA	NA	138.07	35.93	NA	NA
Japan	JPN	Asia_Fareast_Oceania	NA	2009	Hosoi_et_al.,_2014	all	NA	306200	18100	64300	2800	NA	117900	15900	36000	37100	42200	NA	4600	16800	8800	NA	300	671000	NA	NA	138.07	35.93	NA	NA
Japan	JPN	Asia_Fareast_Oceania	NA	2010	JVARM	total	food_producing+_horses	331491	22161	80309	3204	NA	96029	12931	66780	44335	38415	5188	1225	NA	NA	2156	19287	723511	NA	NA	138.07	35.93	NA	NA
Japan	JPN	Asia_Fareast_Oceania	NA	2010	JVARM	Cattle	beef	7438	1763	9318	276	NA	4976	385	913	0	1235	253	17	NA	NA	0	31	26605	NA	NA	138.07	35.93	NA	NA
Japan	JPN	Asia_Fareast_Oceania	NA	2010	JVARM	Cattle	dairy	12331	409	11206	2498	NA	5336	385	735	0	3743	387	4	NA	NA	0	13	37047	NA	NA	138.07	35.93	NA	NA
Japan	JPN	Asia_Fareast_Oceania	NA	2010	JVARM	horses	NA	0	0	556	0	NA	1758	0	0	0	108	0	0	NA	NA	0	0	2422	NA	NA	138.07	35.93	NA	NA
Japan	JPN	Asia_Fareast_Oceania	NA	2010	JVARM	Pigs	NA	247064	16677	39148	430	NA	70574	11845	31814	36109	22600	1531	9	NA	NA	0	19093	496894	NA	NA	138.07	35.93	NA	NA
Japan	JPN	Asia_Fareast_Oceania	NA	2010	JVARM	Chicken	broiler	21097	803	10102	0	NA	4738	215	9387	2521	6775	2679	63	NA	NA	0	0	58380	NA	NA	138.07	35.93	NA	NA
Japan	JPN	Asia_Fareast_Oceania	NA	2010	JVARM	Chicken	layer	6410	0	8687	0	NA	2576	71	4695	0	3954	338	0	NA	NA	0	0	26731	NA	NA	138.07	35.93	NA	NA
Japan	JPN	Asia_Fareast_Oceania	NA	2010	JVARM	fish	NA	37151	2509	1292	0	NA	6071	30	19236	5705	0	0	1132	NA	NA	2156	150	75432	NA	NA	138.07	35.93	NA	NA
Japan	JPN	Asia_Fareast_Oceania	NA	2010	Hosoi_et_al.,_2014	all	NA	287900	19700	67000	3100	NA	88500	12800	42700	38600	34000	NA	4900	19100	10100	NA	100	628500	NA	NA	138.07	35.93	NA	NA
Japan	JPN	Asia_Fareast_Oceania	NA	2011	JVARM	total	food_producing+_horses	367206	21093	106825	2851	NA	103407	13553	76355	38620	31513	6406	1245	NA	NA	2793	19723	791590	NA	NA	138.07	35.93	NA	NA
Japan	JPN	Asia_Fareast_Oceania	NA	2011	JVARM	Cattle	beef	10604	1599	8015	245	NA	5713	403	924	0	1127	277	12	NA	NA	0	61	28980	NA	NA	138.07	35.93	NA	NA
Japan	JPN	Asia_Fareast_Oceania	NA	2011	JVARM	Cattle	dairy	13977	557	22413	2230	NA	5904	403	736	0	3296	412	4	NA	NA	0	43	49975	NA	NA	138.07	35.93	NA	NA
Japan	JPN	Asia_Fareast_Oceania	NA	2011	JVARM	horses	NA	0	0	1071	2	NA	567	0	0	0	115	0	0	NA	NA	0	0	1755	NA	NA	138.07	35.93	NA	NA
Japan	JPN	Asia_Fareast_Oceania	NA	2011	JVARM	Pigs	NA	246560	16005	37741	374	NA	66176	11245	34325	32835	18193	1990	86	NA	NA	0	19619	485149	NA	NA	138.07	35.93	NA	NA
Japan	JPN	Asia_Fareast_Oceania	NA	2011	JVARM	Chicken	broiler	23682	675	11674	0	NA	4743	669	11370	1992	4750	3237	111	NA	NA	0	0	62903	NA	NA	138.07	35.93	NA	NA
Japan	JPN	Asia_Fareast_Oceania	NA	2011	JVARM	Chicken	layer	6719	0	9961	0	NA	4476	801	6334	0	4032	490	0	NA	NA	0	0	32813	NA	NA	138.07	35.93	NA	NA
Japan	JPN	Asia_Fareast_Oceania	NA	2011	JVARM	fish	NA	65664	2257	15950	0	NA	15828	32	22666	3793	0	0	1032	NA	NA	2793	0	130015	NA	NA	138.07	35.93	NA	NA
Japan	JPN	Asia_Fareast_Oceania	NA	2012	JVARM	total	food_producing+_horses	355268	19959	71535	3005	NA	107206	13992	76474	42688	38371	4589	1412	NA	NA	8180	13998	756677	NA	NA	138.07	35.93	NA	NA
Japan	JPN	Asia_Fareast_Oceania	NA	2012	JVARM	Cattle	beef	8775	1791	5356	285	NA	3427	373	712	0	979	349	0	NA	NA	0	55	22102	NA	NA	138.07	35.93	NA	NA
Japan	JPN	Asia_Fareast_Oceania	NA	2012	JVARM	Cattle	dairy	13058	638	6706	2353	NA	3783	373	492	0	2184	421	0	NA	NA	0	39	30047	NA	NA	138.07	35.93	NA	NA
Japan	JPN	Asia_Fareast_Oceania	NA	2012	JVARM	horses	NA	0	0	144	6	NA	1391	0	0	0	216	0	0	NA	NA	0	0	1757	NA	NA	138.07	35.93	NA	NA
Japan	JPN	Asia_Fareast_Oceania	NA	2012	JVARM	Pigs	NA	244227	15387	30329	361	NA	70478	11806	36063	33441	23330	1410	0	NA	NA	0	13696	480528	NA	NA	138.07	35.93	NA	NA
Japan	JPN	Asia_Fareast_Oceania	NA	2012	JVARM	Chicken	broiler	25688	695	9855	0	NA	6243	717	11320	5006	11570	2107	99	NA	NA	0	0	73300	NA	NA	138.07	35.93	NA	NA
Japan	JPN	Asia_Fareast_Oceania	NA	2012	JVARM	Chicken	layer	3965	0	4484	0	NA	5743	681	6516	0	92	302	0	NA	NA	0	0	21783	NA	NA	138.07	35.93	NA	NA
Japan	JPN	Asia_Fareast_Oceania	NA	2012	JVARM	fish	NA	59555	1448	14661	0	NA	16141	42	21371	4241	0	0	1313	NA	NA	8180	208	127160	NA	NA	138.07	35.93	NA	NA
Japan	JPN	Asia_Fareast_Oceania	NA	2013	JVARM	total	food_producing+_horses	332902	NA	75622	3123	NA	102853	15011	76607	38867	37003	4640	967	NA	NA	14118	25982	727695	NA	NA	138.07	35.93	NA	NA
Japan	JPN	Asia_Fareast_Oceania	NA	2013	JVARM	Cattle	beef	8469	1605	5885	292	NA	4069	390	715	0	1009	361	21	NA	NA	0	144	22960	NA	NA	138.07	35.93	NA	NA
Japan	JPN	Asia_Fareast_Oceania	NA	2013	JVARM	Cattle	dairy	12927	690	7344	2471	NA	4648	390	517	0	2301	350	37	NA	NA	0	18	31693	NA	NA	138.07	35.93	NA	NA
Japan	JPN	Asia_Fareast_Oceania	NA	2013	JVARM	horses	NA	0	0	807	2	NA	1237	0	0	0	138	0	0	NA	NA	0	0	2184	NA	NA	138.07	35.93	NA	NA
Japan	JPN	Asia_Fareast_Oceania	NA	2013	JVARM	Pigs	NA	237073	14720	30104	358	NA	72936	12320	37923	34414	23658	1421	61	NA	NA	0	25550	490538	NA	NA	138.07	35.93	NA	NA
Japan	JPN	Asia_Fareast_Oceania	NA	2013	JVARM	Chicken	broiler	16825	889	10088	0	NA	6373	903	9030	1440	9731	2173	80	NA	NA	0	0	57532	NA	NA	138.07	35.93	NA	NA
Japan	JPN	Asia_Fareast_Oceania	NA	2013	JVARM	Chicken	layer	3839	0	5080	0	NA	6235	983	6722	0	166	335	24	NA	NA	0	0	23384	NA	NA	138.07	35.93	NA	NA
Japan	JPN	Asia_Fareast_Oceania	NA	2013	JVARM	fish	NA	53769	1911	16314	0	NA	7355	25	21700	3013	0	0	744	NA	NA	14118	270	119219	NA	NA	138.07	35.93	NA	NA
Japan	JPN	Asia_Fareast_Oceania	3396000	2014	JVARM	total	food_producing+_horses	324964	23650	75589	3480	NA	96516	13973	70204	43211	38239	4731	1850	NA	NA	1128	28849	726384	NA	NA	138.07	35.93	NA	NA
Japan	JPN	Asia_Fareast_Oceania	3396000	2014	JVARM	Cattle	beef	6301	951	6165	306	NA	3935	411	709	0	1015	463	0	NA	NA	0	136	20392	NA	NA	138.07	35.93	NA	NA
Japan	JPN	Asia_Fareast_Oceania	3396000	2014	JVARM	Cattle	dairy	11556	972	7495	2801	NA	4387	411	546	0	2253	467	0	NA	NA	0	26	30914	NA	NA	138.07	35.93	NA	NA
Japan	JPN	Asia_Fareast_Oceania	3396000	2014	JVARM	horses	NA	0	0	661	0	NA	1196	0	0	0	145	0	0	NA	NA	0	0	2002	NA	NA	138.07	35.93	NA	NA
Japan	JPN	Asia_Fareast_Oceania	3396000	2014	JVARM	Pigs	NA	233473	19048	30699	373	NA	60854	10082	36562	35422	24457	1530	0	NA	NA	0	28271	480771	NA	NA	138.07	35.93	NA	NA
Japan	JPN	Asia_Fareast_Oceania	3396000	2014	JVARM	Chicken	broiler	18910	1670	10552	0	NA	13430	2410	9013	1215	10229	1992	199	NA	NA	0	0	69620	NA	NA	138.07	35.93	NA	NA
Japan	JPN	Asia_Fareast_Oceania	3396000	2014	JVARM	Chicken	layer	5721	0	6152	0	NA	4511	623	6244	0	140	279	0	NA	NA	0	0	23670	NA	NA	138.07	35.93	NA	NA
Japan	JPN	Asia_Fareast_Oceania	3396000	2014	JVARM	fish	NA	49003	1009	13865	0	NA	8203	36	17130	6574	0	0	1651	NA	NA	1128	416	99015	NA	NA	138.07	35.93	NA	NA
Japan	JPN	Asia_Fareast_Oceania	75820000	2015	JVARM	total	food_producing+_horses	333944	29715	81658	3221	NA	95697	13336	98414	28247	34052	6410	1656	NA	NA	0	32386	758736	NA	NA	138.07	35.93	NA	NA
Japan	JPN	Asia_Fareast_Oceania	75820000	2015	JVARM	Cattle	beef	6241	2188	7149	325	NA	3973	436	965	0	1768	550	16	NA	NA	0	158	23769	NA	NA	138.07	35.93	NA	NA
Japan	JPN	Asia_Fareast_Oceania	75820000	2015	JVARM	Cattle	dairy	11545	787	8409	2470	NA	4390	436	796	0	3071	523	25	NA	NA	0	37	32489	NA	NA	138.07	35.93	NA	NA
Japan	JPN	Asia_Fareast_Oceania	75820000	2015	JVARM	horses	NA	0	0	684	0	NA	1210	0	0	0	198	0	0	NA	NA	0	0	2092	NA	NA	138.07	35.93	NA	NA
Japan	JPN	Asia_Fareast_Oceania	75820000	2015	JVARM	Pigs	NA	236339	22854	33274	426	NA	59149	9870	47948	22817	20769	2826	59	NA	NA	0	32032	488363	NA	NA	138.07	35.93	NA	NA
Japan	JPN	Asia_Fareast_Oceania	75820000	2015	JVARM	Chicken	broiler	17223	1568	11090	0	NA	11644	2070	7746	538	8122	2211	79	NA	NA	0	0	62291	NA	NA	138.07	35.93	NA	NA
Japan	JPN	Asia_Fareast_Oceania	75820000	2015	JVARM	Chicken	layer	4976	0	6658	0	NA	3925	507	2913	0	124	300	23	NA	NA	0	0	19426	NA	NA	138.07	35.93	NA	NA
Japan	JPN	Asia_Fareast_Oceania	75820000	2015	JVARM	fish	NA	57620	2318	14394	0	NA	11406	17	38046	4892	0	0	1454	NA	NA	0	159	130306	NA	NA	138.07	35.93	NA	NA
Japan	JPN	Asia_Fareast_Oceania	NA	2016	JVARM	total	food_producing+_horses	331496	26484	98143	3335	NA	94901	12118	134125	21739	47454	5194	310	NA	NA	0	31964	807263	NA	NA	138.07	35.93	NA	NA
Japan	JPN	Asia_Fareast_Oceania	NA	2016	JVARM	Cattle	beef	6360	1784	7998	351	NA	4268	492	1086	0	1771	736	17	NA	NA	0	161	25024	NA	NA	138.07	35.93	NA	NA
Japan	JPN	Asia_Fareast_Oceania	NA	2016	JVARM	Cattle	dairy	12064	1479	9304	2495	NA	4843	492	899	5	2928	533	28	NA	NA	0	39	35109	NA	NA	138.07	35.93	NA	NA
Japan	JPN	Asia_Fareast_Oceania	NA	2016	JVARM	horses	NA	0	0	773	0	NA	1266	0	0	0	267	0	0	NA	NA	0	0	2306	NA	NA	138.07	35.93	NA	NA
Japan	JPN	Asia_Fareast_Oceania	NA	2016	JVARM	Pigs	NA	239076	20743	43526	489	NA	57390	9491	58589	15052	30572	1233	76	NA	NA	0	31345	507582	NA	NA	138.07	35.93	NA	NA
Japan	JPN	Asia_Fareast_Oceania	NA	2016	JVARM	Chicken	broiler	17783	808	13104	0	NA	7962	1317	8960	557	11795	2392	38	NA	NA	0	0	64716	NA	NA	138.07	35.93	NA	NA
Japan	JPN	Asia_Fareast_Oceania	NA	2016	JVARM	Chicken	layer	5342	0	8803	0	NA	2754	288	3155	0	121	300	0	NA	NA	0	0	20763	NA	NA	138.07	35.93	NA	NA
Japan	JPN	Asia_Fareast_Oceania	NA	2016	JVARM	fish	NA	50871	1670	14635	0	NA	16418	38	61436	6125	0	0	1513	NA	NA	0	419	153125	NA	NA	138.07	35.93	NA	NA
Japan	JPN	Asia_Fareast_Oceania	NA	2017	JVARM	total	food_producing+_horses	347055	27116	99369	3436	NA	98195	13077	140832	25122	44367	5926	1751	NA	NA	0	36187	842433	NA	NA	138.07	35.93	NA	NA
Japan	JPN	Asia_Fareast_Oceania	NA	2017	JVARM	Cattle	beef	6746	2593	7593	365	NA	4263	478	1200	0	1690	890	7	NA	NA	0	142	25967	NA	NA	138.07	35.93	NA	NA
Japan	JPN	Asia_Fareast_Oceania	NA	2017	JVARM	Cattle	dairy	12496	1015	9130	2584	NA	4836	478	811	5	2767	427	12	NA	NA	0	31	34592	NA	NA	138.07	35.93	NA	NA
Japan	JPN	Asia_Fareast_Oceania	NA	2017	JVARM	horses	NA	0	0	698	0	NA	1193	0	0	0	279	0	0	NA	NA	0	0	2170	NA	NA	138.07	35.93	NA	NA
Japan	JPN	Asia_Fareast_Oceania	NA	2017	JVARM	Pigs	NA	244384	20717	45446	487	NA	65271	10910	58996	18792	29548	1918	26	NA	NA	0	35546	532041	NA	NA	138.07	35.93	NA	NA
Japan	JPN	Asia_Fareast_Oceania	NA	2017	JVARM	Chicken	broiler	18768	1021	14042	0	NA	6279	1001	8663	595	9966	2348	261	NA	NA	0	0	62944	NA	NA	138.07	35.93	NA	NA
Japan	JPN	Asia_Fareast_Oceania	NA	2017	JVARM	Chicken	layer	3634	0	7793	0	NA	2255	151	2292	0	117	343	0	NA	NA	0	0	16585	NA	NA	138.07	35.93	NA	NA
Japan	JPN	Asia_Fareast_Oceania	NA	2017	JVARM	fish	NA	61027	1770	14667	0	NA	14098	59	68870	5730	0	0	1445	NA	NA	0	468	168134	NA	NA	138.07	35.93	NA	NA
Japan	JPN	Asia_Fareast_Oceania	NA	2018	JVARM	total	food_producing+_horses	309788	24818	140334	3906	NA	87951	11974	154699	22624	34675	5803	1372	NA	NA	0	37499	835443	NA	NA	138.07	35.93	NA	NA
Japan	JPN	Asia_Fareast_Oceania	NA	2018	JVARM	Cattle	beef	11988	3103	7322	444	NA	4339	490	2467	0	1867	958	1	NA	NA	0	122	33101	NA	NA	138.07	35.93	NA	NA
Japan	JPN	Asia_Fareast_Oceania	NA	2018	JVARM	Cattle	dairy	18540	914	8266	2861	NA	5020	492	1443	6	2959	419	6	NA	NA	0	65	40991	NA	NA	138.07	35.93	NA	NA
Japan	JPN	Asia_Fareast_Oceania	NA	2018	JVARM	horses	NA	0	0	1977	0	NA	1142	0	0	0	786	0	0	NA	NA	0	0	3905	NA	NA	138.07	35.93	NA	NA
Japan	JPN	Asia_Fareast_Oceania	NA	2018	JVARM	Pigs	NA	198500	16938	89094	601	NA	60759	10038	57726	16140	20439	1878	1	NA	NA	0	36683	508797	NA	NA	138.07	35.93	NA	NA
Japan	JPN	Asia_Fareast_Oceania	NA	2018	JVARM	Chicken	broiler	22627	2217	13466	0	NA	5381	831	8269	581	8517	2259	1	NA	NA	0	0	64149	NA	NA	138.07	35.93	NA	NA
Japan	JPN	Asia_Fareast_Oceania	NA	2018	JVARM	Chicken	layer	5602	112	7373	0	NA	1879	106	2184	0	107	289	0	NA	NA	0	0	17652	NA	NA	138.07	35.93	NA	NA
Japan	JPN	Asia_Fareast_Oceania	NA	2018	JVARM	fish	NA	52531	1534	12836	0	NA	9431	17	82610	5897	0	0	1364	NA	NA	0	629	166849	NA	NA	138.07	35.93	NA	NA
Japan	JPN	Asia_Fareast_Oceania	NA	2019	JVARM	total	food_producing+_horses	313027	27378	92407	8018	NA	84694	11706	180712	21288	35168	7533	2566	NA	NA	0	35956	820453	NA	NA	138.07	35.93	NA	NA
Japan	JPN	Asia_Fareast_Oceania	NA	2019	JVARM	Cattle	beef	11908	10350	7252	423	NA	4198	523	2501	0	1730	1058	12	NA	NA	0	112	40067	NA	NA	138.07	35.93	NA	NA
Japan	JPN	Asia_Fareast_Oceania	NA	2019	JVARM	Cattle	dairy	14566	1010	7946	2942	NA	4859	525	1377	6	2417	433	20	NA	NA	0	61	36162	NA	NA	138.07	35.93	NA	NA
Japan	JPN	Asia_Fareast_Oceania	NA	2019	JVARM	horses	NA	0	0	2105	0	NA	984	0	0	0	389	0	0	NA	NA	0	0	3478	NA	NA	138.07	35.93	NA	NA
Japan	JPN	Asia_Fareast_Oceania	NA	2019	JVARM	Pigs	NA	181915	17834	38295	743	NA	52078	8484	35793	15731	11632	1938	50	NA	NA	0	37616	402109	NA	NA	138.07	35.93	NA	NA
Japan	JPN	Asia_Fareast_Oceania	NA	2019	JVARM	Chicken	broiler	9208	42	11964	0	NA	4541	2000	10301	521	7764	2867	25	NA	NA	0	0	49233	NA	NA	138.07	35.93	NA	NA
Japan	JPN	Asia_Fareast_Oceania	NA	2019	JVARM	Chicken	layer	6613	0	6059	0	NA	1957	147	2232	0	108	1234	0	NA	NA	0	0	18350	NA	NA	138.07	35.93	NA	NA
Japan	JPN	Asia_Fareast_Oceania	NA	2019	JVARM	fish	NA	60026	660	17007	0	NA	15368	23	107400	4880	0	0	2357	NA	NA	0	319	208040	NA	NA	138.07	35.93	NA	NA
Japan	JPN	Asia_Fareast_Oceania	NA	2020	JVARM	total	food_producing+_horses	304384	25550	96971	7719	NA	98529	11678	173723	21452	36890	7056	2335	NA	NA	0	36342	822629	NA	NA	138.07	35.93	NA	NA
Japan	JPN	Asia_Fareast_Oceania	NA	2020	JVARM	Cattle	beef	33654	3035	7157	301	NA	7494	265	2733	106	1539	1040	13	NA	NA	0	295	57632	NA	NA	138.07	35.93	NA	NA
Japan	JPN	Asia_Fareast_Oceania	NA	2020	JVARM	Cattle	dairy	22691	1061	7454	2838	NA	7664	132	1620	384	2982	520	25	NA	NA	0	173	47544	NA	NA	138.07	35.93	NA	NA
Japan	JPN	Asia_Fareast_Oceania	NA	2020	JVARM	horses	NA	1	0	1814	0	NA	1676	0	0	0	345	0.06	0	NA	NA	0	0	3836.06	NA	NA	138.07	35.93	NA	NA
Japan	JPN	Asia_Fareast_Oceania	NA	2020	JVARM	Pigs	NA	152216	17364	42445	648	NA	51667	7333	57133	16326	39498	1118	63	NA	NA	0	35077	420888	NA	NA	138.07	35.93	NA	NA
Japan	JPN	Asia_Fareast_Oceania	NA	2020	JVARM	Chicken	broiler	25691	1536	11657	0	NA	12523	1875	9248	673	10208	3078	81	NA	NA	0	0	76570	NA	NA	138.07	35.93	NA	NA
Japan	JPN	Asia_Fareast_Oceania	NA	2020	JVARM	Chicken	layer	5224	113	5670	0	NA	3336	58	2011	0	117	423	0	NA	NA	0	0	16952	NA	NA	138.07	35.93	NA	NA
Japan	JPN	Asia_Fareast_Oceania	NA	2020	JVARM	fish	NA	56050	2433	19201	0	NA	13132	97	101010	3808	0	0	2075	NA	NA	0	797	198603	NA	NA	138.07	35.93	NA	NA
Korea	KOR	Asia_Fareast_Oceania	NA	2003	Animal_and_Plant_Quarantine_Agency	all	food_producing	723698	9955	130016	9545	NA	180651	NA	47642	9848	78775	NA	32726	15079	NA	63034	75827	1376796	NA	NA	127.99	36.52	NA	NA
Korea	KOR	Asia_Fareast_Oceania	NA	2004	Animal_and_Plant_Quarantine_Agency	all	food_producing	698632	20351	169205	1876	NA	164373	NA	48587	11981	62879	NA	44509	12980	NA	0	75685	1311058	NA	NA	127.99	36.52	NA	NA
Korea	KOR	Asia_Fareast_Oceania	NA	2005	Animal_and_Plant_Quarantine_Agency	all	food_producing	723476	24918	229462	2169	NA	200010	NA	55325	14433	71863	NA	52854	18170	NA	0	97746	1490426	NA	NA	127.99	36.52	NA	NA
Korea	KOR	Asia_Fareast_Oceania	NA	2006	Animal_and_Plant_Quarantine_Agency	all	food_producing	629984	28268	225089	3297	NA	184259	NA	74486	18084	82130	NA	47637	22648	NA	0	90734	1406616	NA	NA	127.99	36.52	NA	NA
Korea	KOR	Asia_Fareast_Oceania	NA	2007	Animal_and_Plant_Quarantine_Agency	all	food_producing	624236	34367	266968	1962	NA	183209	NA	75342	16373	93727	NA	56585	21195	NA	0	94005	1467969	NA	NA	127.99	36.52	NA	NA
Korea	KOR	Asia_Fareast_Oceania	NA	2008	Animal_and_Plant_Quarantine_Agency	all	food_producing	470946	35892	170721	2694	NA	157455	NA	68556	12048	73188	NA	51257	20015	NA	0	100897	1163669	NA	NA	127.99	36.52	NA	NA
Korea	KOR	Asia_Fareast_Oceania	NA	2009	Animal_and_Plant_Quarantine_Agency	all	food_producing	287712	54543	150589	3163	NA	92122	NA	88124	5674	51209	NA	37418	32025	NA	0	141222	943801	NA	NA	127.99	36.52	NA	NA
Korea	KOR	Asia_Fareast_Oceania	NA	2010	Animal_and_Plant_Quarantine_Agency	all	food_producing	283830	63882	145466	4980	NA	116797	NA	90638	6886	58975	NA	46102	34578	NA	0	158920	1011054	NA	NA	127.99	36.52	NA	NA
Korea	KOR	Asia_Fareast_Oceania	NA	2011	Animal_and_Plant_Quarantine_Agency	all	food_producing	308206	59238	154724	5650	NA	100334	NA	60273	7506	46185	NA	51066	22426	NA	0	88156	903764	NA	NA	127.99	36.52	NA	NA
Korea	KOR	Asia_Fareast_Oceania	NA	2012	Animal_and_Plant_Quarantine_Agency	all	food_producing	281974	83423	189748	7759	NA	102273	NA	55924	9172	46071	NA	49149	17740	NA	0	45518	888751	NA	NA	127.99	36.52	NA	NA
Korea	KOR	Asia_Fareast_Oceania	NA	2013	Animal_and_Plant_Quarantine_Agency	all	food_producing	268787	65046	187320	8065	NA	74587	NA	41025	7900	36945	NA	49727	13598	NA	NA	12092	765092	NA	NA	127.99	36.52	NA	NA
Korea	KOR	Asia_Fareast_Oceania	3396000	2014	Animal_and_Plant_Quarantine_Agency	all	food_producing	229745	77790	252728	10293	NA	79724	NA	58345	10168	45781	NA	43601	19425	NA	NA	12920	840520	NA	NA	127.99	36.52	NA	NA
Korea	KOR	Asia_Fareast_Oceania	75820000	2015	Animal_and_Plant_Quarantine_Agency	all	food_producing	237070	93321	223354	10082	NA	98845	NA	66076	9306	47821	NA	49161	18252	NA	NA	13071	866359	NA	NA	127.99	36.52	NA	NA
Korea	KOR	Asia_Fareast_Oceania	NA	2016	Animal_and_Plant_Quarantine_Agency	all	food_producing	249400	98794	246195	9623	NA	98482	NA	73564	10072	48218	NA	46299	21985	NA	NA	18151	920783	NA	NA	127.99	36.52	NA	NA
Korea	KOR	Asia_Fareast_Oceania	NA	2017	Animal_and_Plant_Quarantine_Agency	all	food_producing	254502	114716	280896	11312	NA	88679	NA	93900	13562	50503	NA	47472	24381	NA	NA	23667	1003590	NA	NA	127.99	36.52	NA	NA
Korea	KOR	Asia_Fareast_Oceania	NA	2017	Animal_and_Plant_Quarantine_Agency	Cattle	NA	16259	2916	43264	4123	NA	2612	317	7094	30	6484	NA	1842	0	1382	NA	100	86423	NA	NA	127.99	36.52	NA	NA
Korea	KOR	Asia_Fareast_Oceania	NA	2017	Animal_and_Plant_Quarantine_Agency	Pig	NA	66766	86512	161957	5056	NA	57401	3839	65084	9745	25028	NA	8889	21779	13905	NA	225	526186	NA	NA	127.99	36.52	NA	NA
Korea	KOR	Asia_Fareast_Oceania	NA	2017	Animal_and_Plant_Quarantine_Agency	Chicken	NA	14179	17929	34625	1792	NA	11655	2072	8926	3403	5092	NA	28406	2602	7129	NA	210	138020	NA	NA	127.99	36.52	NA	NA
Korea	KOR	Asia_Fareast_Oceania	NA	2018	Animal_and_Plant_Quarantine_Agency	all	food_producing	248948	99592	259193	7176	NA	85526	NA	90229	16030	57850	NA	42585	28130	NA	NA	25404	960663	NA	NA	127.99	36.52	NA	NA
Korea	KOR	Asia_Fareast_Oceania	NA	2018	Animal_and_Plant_Quarantine_Agency	Cattle	NA	NA	NA	NA	NA	NA	NA	NA	NA	NA	NA	NA	NA	NA	NA	NA	NA	91054	NA	NA	127.99	36.52	NA	NA
Korea	KOR	Asia_Fareast_Oceania	NA	2018	Animal_and_Plant_Quarantine_Agency	Pig	NA	NA	NA	NA	NA	NA	NA	NA	NA	NA	NA	NA	NA	NA	NA	NA	NA	487397	NA	NA	127.99	36.52	NA	NA
Korea	KOR	Asia_Fareast_Oceania	NA	2018	Animal_and_Plant_Quarantine_Agency	Chicken	NA	NA	NA	NA	NA	NA	NA	NA	NA	NA	NA	NA	NA	NA	NA	NA	NA	140200	NA	NA	127.99	36.52	NA	NA
Korea	KOR	Asia_Fareast_Oceania	NA	2018	Animal_and_Plant_Quarantine_Agency	Fish	NA	NA	NA	NA	NA	NA	NA	NA	NA	NA	NA	NA	NA	NA	NA	NA	NA	242013	NA	NA	127.99	36.52	NA	NA
Korea	KOR	Asia_Fareast_Oceania	NA	2019	Animal_and_Plant_Quarantine_Agency	all	food_producing	165922	109837	263687	13610	NA	84267	NA	96556	15713	51972	NA	45918	29395	NA	NA	26599	903476	NA	NA	127.99	36.52	NA	NA
Korea	KOR	Asia_Fareast_Oceania	NA	2019	Animal_and_Plant_Quarantine_Agency	Cattle	NA	NA	NA	NA	NA	NA	NA	NA	NA	NA	NA	NA	NA	NA	NA	NA	NA	97399	NA	NA	127.99	36.52	NA	NA
Korea	KOR	Asia_Fareast_Oceania	NA	2019	Animal_and_Plant_Quarantine_Agency	Pig	NA	NA	NA	NA	NA	NA	NA	NA	NA	NA	NA	NA	NA	NA	NA	NA	NA	502103	NA	NA	127.99	36.52	NA	NA
Korea	KOR	Asia_Fareast_Oceania	NA	2019	Animal_and_Plant_Quarantine_Agency	Chicken	NA	NA	NA	NA	NA	NA	NA	NA	NA	NA	NA	NA	NA	NA	NA	NA	NA	145637	NA	NA	127.99	36.52	NA	NA
Korea	KOR	Asia_Fareast_Oceania	NA	2019	Animal_and_Plant_Quarantine_Agency	Fish	NA	NA	NA	NA	NA	NA	NA	NA	NA	NA	NA	NA	NA	NA	NA	NA	NA	158337	NA	NA	127.99	36.52	NA	NA
Korea	KOR	Asia_Fareast_Oceania	NA	2020	Animal_and_Plant_Quarantine_Agency	all	food_producing	171484	113195	255941	14411	NA	69087	NA	93093	17146	53697	NA	44380	31490	NA	NA	31075	894999	NA	NA	127.99	36.52	NA	NA
Korea	KOR	Asia_Fareast_Oceania	NA	2020	Animal_and_Plant_Quarantine_Agency	Cattle	NA	NA	NA	NA	NA	NA	NA	NA	NA	NA	NA	NA	NA	NA	NA	NA	NA	96391	NA	NA	127.99	36.52	NA	NA
Korea	KOR	Asia_Fareast_Oceania	NA	2020	Animal_and_Plant_Quarantine_Agency	Pig	NA	NA	NA	NA	NA	NA	NA	NA	NA	NA	NA	NA	NA	NA	NA	NA	NA	500957	NA	NA	127.99	36.52	NA	NA
Korea	KOR	Asia_Fareast_Oceania	NA	2020	Animal_and_Plant_Quarantine_Agency	Chicken	NA	NA	NA	NA	NA	NA	NA	NA	NA	NA	NA	NA	NA	NA	NA	NA	NA	138855	NA	NA	127.99	36.52	NA	NA
Korea	KOR	Asia_Fareast_Oceania	NA	2020	Animal_and_Plant_Quarantine_Agency	Fish	NA	NA	NA	NA	NA	NA	NA	NA	NA	NA	NA	NA	NA	NA	NA	NA	NA	158796	NA	NA	127.99	36.52	NA	NA
Latvia	LVA	Europe	NA	2010	European_Medicines_Agency	all	food_producing+_horses	1584	3	2046	106	33	330	59	132	205	924	680	0	238	158	NA	139	6637	NA	NA	27.31	56.42	NA	NA
Latvia	LVA	Europe	NA	2011	European_Medicines_Agency	all	food_producing+_horses	2292	2	1560	12	42	276	72	270	114	90	222	1	318	168	NA	558	5997	NA	NA	27.31	56.42	NA	NA
Latvia	LVA	Europe	NA	2012	European_Medicines_Agency	all	food_producing+_horses	2526	7	1561	34	67	228	47	268	20	737	281	1	449	415	NA	67	6708	NA	NA	27.31	56.42	NA	NA
Latvia	LVA	Europe	NA	2013	European_Medicines_Agency	all	food_producing+_horses	1736	19	1984	37	68	285	37	254	19	763	360	1	341	260	NA	43	6207	NA	NA	27.31	56.42	NA	NA
Latvia	LVA	Europe	8891000	2014	European_Medicines_Agency	all	food_producing+_horses	1682	6	1720	32	63	321	44	397	25	674	271	1	888	132	NA	44	6300	NA	NA	27.31	56.42	NA	NA
Latvia	LVA	Europe	9013000	2015	European_Medicines_Agency	all	food_producing+_horses	1962	7	1890	36	72	324	72	684	18	648	198	2	648	162	NA	54	6777	NA	NA	27.31	56.42	NA	NA
Latvia	LVA	Europe	NA	2016	European_Medicines_Agency	all	food_producing+_horses	1386	18	1584	36	54	234	54	468	18	648	144	2	558	162	NA	36	5402	NA	NA	27.31	56.42	NA	NA
Latvia	LVA	Europe	NA	2017	European_Medicines_Agency	all	food_producing+_horses	1463	18	1499	35	53	194	35	599	18	617	194	2	846	229	NA	71	5873	NA	NA	27.31	56.42	NA	NA
Latvia	LVA	Europe	NA	2018	European_Medicines_Agency	all	food_producing+_horses	1626	20	1524	20	102	203	41	813	20	203	10	711	508	305	NA	102	6208	NA	NA	27.31	56.42	NA	NA
Latvia	LVA	Europe	NA	2019	European_Medicines_Agency	all	food_producing+_horses	1841	31	1637	51	102	307	102	921	20	205	10	921	409	205	NA	102	6864	NA	NA	27.31	56.42	NA	NA
Latvia	LVA	Europe	NA	2020	European_Medicines_Agency	all	food_producing+_horses	1134	31	1031	52	206	206	41	1031	31	206	0	722	206	103	NA	41	5041	NA	NA	27.31	56.42	NA	NA
Lithuania	LTU	Europe	NA	2010	European_Medicines_Agency	all	food_producing+_horses	3040	608	5600	368	80	1280	288	1280	240	1920	240	128	NA	608	NA	480	16160	NA	NA	24.08	55.24	NA	NA
Lithuania	LTU	Europe	NA	2011	European_Medicines_Agency	all	food_producing+_horses	2674	140	4676	350	14	924	210	1554	266	476	126	70	322	476	NA	1708	13986	NA	NA	24.08	55.24	NA	NA
Lithuania	LTU	Europe	NA	2012	European_Medicines_Agency	all	food_producing+_horses	2372	147	4958	322	13	951	228	1487	147	1474	188	80	188	442	NA	389	13386	NA	NA	24.08	55.24	NA	NA
Lithuania	LTU	Europe	NA	2013	European_Medicines_Agency	all	food_producing+_horses	1463	149	3782	112	74	1104	248	1525	211	1699	260	161	1079	37	NA	484	12388	NA	NA	24.08	55.24	NA	NA
Lithuania	LTU	Europe	8891000	2014	European_Medicines_Agency	all	food_producing+_horses	1428	131	2832	36	60	2904	655	881	179	655	1059	286	595	36	NA	179	11916	NA	NA	24.08	55.24	NA	NA
Lithuania	LTU	Europe	9103000	2015	European_Medicines_Agency	all	food_producing+_horses	1526	102	3492	68	34	2712	644	712	170	678	576	68	848	203	NA	68	11901	NA	NA	24.08	55.24	NA	NA
Lithuania	LTU	Europe	NA	2016	European_Medicines_Agency	all	food_producing+_horses	1521	135	4124	68	34	2738	608	1082	338	642	338	34	406	338	NA	406	12812	NA	NA	24.08	55.24	NA	NA
Lithuania	LTU	Europe	NA	2017	European_Medicines_Agency	all	food_producing+_horses	1665	100	4529	33	67	2364	533	500	200	533	266	3	266	233	NA	300	11592	NA	NA	24.08	55.24	NA	NA
Lithuania	LTU	Europe	NA	2018	European_Medicines_Agency	all	food_producing+_horses	2121	202	2525	101	101	1010	202	2222	101	707	40	505	606	101	NA	202	10746	NA	NA	24.08	55.24	NA	NA
Lithuania	LTU	Europe	NA	2019	European_Medicines_Agency	all	food_producing+_horses	507	101	2130	101	101	1420	304	101	101	507	0	406	406	203	NA	203	6591	NA	NA	24.08	55.24	NA	NA
Lithuania	LTU	Europe	NA	2020	European_Medicines_Agency	all	food_producing+_horses	811	101	1926	30	39	1217	304	710	51	406	0	203	406	10	NA	101	6315	NA	NA	24.08	55.24	NA	NA
Luxembourg	LUX	Europe	NA	2012	European_Medicines_Agency	all	food_producing+_horses	821	48	403	18	35	363	70	128	40	35	33	1	22	88	NA	99	2204	NA	NA	6.12	49.75	NA	NA
Luxembourg	LUX	Europe	NA	2013	European_Medicines_Agency	all	food_producing+_horses	1021	57	497	5	35	424	81	108	43	76	41	36	30	157	NA	92	2703	NA	NA	6.12	49.75	NA	NA
Luxembourg	LUX	Europe	NA	2014	European_Medicines_Agency	all	food_producing+_horses	806	76	372	8	32	332	63	50	36	50	36	2	8	126	NA	105	2102	NA	NA	6.12	49.75	NA	NA
Luxembourg	LUX	Europe	NA	2015	European_Medicines_Agency	all	food_producing+_horses	652	64	360	5	32	270	53	48	32	64	37	5	5	80	NA	122	1829	NA	NA	6.12	49.75	NA	NA
Luxembourg	LUX	Europe	8891000	2016	European_Medicines_Agency	all	food_producing+_horses	743	66	363	6	39	292	55	44	33	50	44	1	6	55	NA	149	1946	NA	NA	6.12	49.75	NA	NA
Luxembourg	LUX	Europe	9013000	2017	European_Medicines_Agency	all	food_producing+_horses	744	44	372	5	33	312	60	49	22	55	38	0	11	55	NA	109	1909	NA	NA	6.12	49.75	NA	NA
Luxembourg	LUX	Europe	NA	2018	European_Medicines_Agency	all	food_producing+_horses	754	108	323	11	32	323	108	108	43	43	0	215	11	32	NA	32	2143	NA	NA	6.12	49.75	NA	NA
Luxembourg	LUX	Europe	NA	2019	European_Medicines_Agency	all	food_producing+_horses	621	104	311	10	31	207	41	104	21	41	0	104	10	21	NA	21	1647	NA	NA	6.12	49.75	NA	NA
Luxembourg	LUX	Europe	NA	2020	European_Medicines_Agency	all	food_producing+_horses	629	105	419	10	29	210	31	31	31	52	0	210	10	21	NA	21	1809	NA	NA	6.12	49.75	NA	NA
Malta	MLT	Europe	NA	2017	European_Medicines_Agency	all	food_producing+_horses	183	20	177	1	3	168	22	175	6	83	223	NA	407	67	NA	228	1763	NA	NA	14.42	35.9	NA	NA
Malta	MLT	Europe	NA	2018	European_Medicines_Agency	all	food_producing+_horses	623	21	104	10	10	208	31	104	10	104	0	104	623	31	NA	415	2398	NA	NA	14.42	35.9	NA	NA
Malta	MLT	Europe	NA	2019	European_Medicines_Agency	all	food_producing+_horses	535	43	107	11	11	321	43	214	11	107	0	107	43	11	NA	107	1671	NA	NA	14.42	35.9	NA	NA
Malta	MLT	Europe	NA	2020	European_Medicines_Agency	all	food_producing+_horses	633	32	106	11	0	317	53	211	11	106	0	106	106	11	NA	106	1809	NA	NA	14.42	35.9	NA	NA
Netherlands	NLD	Europe	NA	1997	MARAN	all	food_producing	NA	NA	NA	NA	NA	NA	NA	NA	NA	NA	NA	NA	NA	NA	NA	NA	332000	NA	Estimate from MARAN	6.67	53.17	NA	NA
Netherlands	NLD	Europe	NA	2002	MARAN	all	food_producing	225000	NA	40000	NA	NA	94000	NA	20000	NA	10000	6000	NA	NA	NA	NA	11000	406000	NA	NA	6.67	53.17	NA	NA
Netherlands	NLD	Europe	NA	2003	MARAN	all	food_producing	227000	NA	38000	NA	NA	90000	NA	18000	NA	9000	5000	NA	NA	NA	NA	7000	394000	NA	NA	6.67	53.17	NA	NA
Netherlands	NLD	Europe	NA	2004	MARAN	all	food_producing	269000	NA	45000	NA	NA	93000	NA	24000	NA	9000	7000	NA	NA	NA	NA	6000	453000	NA	NA	6.67	53.17	NA	NA
Netherlands	NLD	Europe	NA	2005	European_Medicines_Agency	all	food_producing+_horses	306590	1220	53360	130	630	77390	15630	26270	940	10880	1020	7250	490	5020	NA	1220	508040	NA	NA	6.67	53.17	NA	NA
Netherlands	NLD	Europe	NA	2006	European_Medicines_Agency	all	food_producing+_horses	318050	1390	59760	130	840	79480	15920	41990	950	10920	960	6460	890	5380	NA	1360	544480	NA	NA	6.67	53.17	NA	NA
Netherlands	NLD	Europe	NA	2007	European_Medicines_Agency	all	food_producing+_horses	338110	1850	63240	110	900	84000	16530	54310	840	11570	1190	8230	970	5950	NA	1200	589000	NA	NA	6.67	53.17	NA	NA
Netherlands	NLD	Europe	NA	2008	European_Medicines_Agency	all	food_producing+_horses	270570	1850	71150	130	940	85260	16390	50920	720	11160	1270	6980	1240	6050	NA	1120	525750	NA	NA	6.67	53.17	NA	NA
Netherlands	NLD	Europe	NA	2009	European_Medicines_Agency	all	food_producing+_horses	267260	2010	75530	130	910	79260	15190	46370	1040	9220	1380	6410	2050	5570	NA	1810	514140	NA	NA	6.67	53.17	NA	NA
Netherlands	NLD	Europe	NA	2010	European_Medicines_Agency	all	food_producing+_horses	235110	2305	73760	92	922	69150	12447	41490	922	9681	1844	4610	2305	7376	NA	1844	463858	NA	NA	6.67	53.17	NA	NA
Netherlands	NLD	Europe	NA	2011	European_Medicines_Agency	all	food_producing+_horses	171336	2541	72600	109	726	51909	9438	32307	1089	5445	1452	3630	1089	5082	NA	4356	363109	NA	NA	6.67	53.17	NA	NA
Netherlands	NLD	Europe	NA	2012	European_Medicines_Agency	all	food_producing+_horses	96560	2948	54791	246	49	41032	7862	25553	983	5897	737	2211	2211	3194	NA	1474	245748	NA	NA	6.67	53.17	NA	NA
Netherlands	NLD	Europe	NA	2013	European_Medicines_Agency	all	food_producing+_horses	87307	3610	47376	226	23	42638	7896	25042	677	3610	451	2482	1354	2030	NA	1128	225850	NA	NA	6.67	53.17	NA	NA
Netherlands	NLD	Europe	NA	2013	SDa	Pigs	NA	38690	484	16710	0	0	20715	NA	6964	NA	15	1	306	446	1384	NA	1312	87027	NA	NA	6.67	53.17	NA	NA
Netherlands	NLD	Europe	NA	2013	SDa	Cattle	veal	31405	1967	7410	0	0	8995	NA	13524	NA	563	12	861	0	274	NA	171	65182	NA	NA	6.67	53.17	NA	NA
Netherlands	NLD	Europe	NA	2013	SDa	Cattle	adult	9142	1122	5638	26	1	6038	NA	2940	NA	130	15	123	0	107	NA	2483	27765	NA	NA	6.67	53.17	NA	NA
Netherlands	NLD	Europe	NA	2013	SDa	Chicken	broiler	2295	0	6618	0	0	2821	NA	1007	NA	83	108	733	3	14	NA	1613	15295	NA	NA	6.67	53.17	NA	NA
Netherlands	NLD	Europe	NA	2013	SDa	Chicken	turkey	1032	1	1011	0	0	332	NA	833	NA	46	89	0	0	3	NA	0	3347	NA	NA	6.67	53.17	NA	NA
Netherlands	NLD	Europe	NA	2014	European_Medicines_Agency	all	food_producing+_horses	75504	4290	49335	215	21	40541	7508	28100	429	1931	429	3432	1073	1502	NA	644	214954	NA	NA	6.67	53.17	NA	NA
Netherlands	NLD	Europe	NA	2014	SDa	Cattle	adult	8208	1280	5416	19	1	5818	NA	3353	NA	99	12	327	0	52	NA	1044	25629	NA	NA	6.67	53.17	NA	NA
Netherlands	NLD	Europe	NA	2014	SDa	Cattle	veal	28737	2417	7325	0	0	8593	NA	13746	NA	358	12	1393	0	116	NA	36	62733	NA	NA	6.67	53.17	NA	NA
Netherlands	NLD	Europe	NA	2014	SDa	Pigs	NA	35679	907	15680	0	0	19331	NA	7692	NA	44	1	485	704	1079	NA	780	82382	NA	NA	6.67	53.17	NA	NA
Netherlands	NLD	Europe	NA	2014	SDa	Chicken	broiler	1526	0	9576	0	0	2801	NA	834	NA	83	82	1003	0	9	NA	306	16220	NA	NA	6.67	53.17	NA	NA
Netherlands	NLD	Europe	NA	2014	SDa	Chicken	turkey	901	0	1170	0	0	315	NA	629	NA	13	61	1	0	1	NA	0	3091	NA	NA	6.67	53.17	NA	NA
Netherlands	NLD	Europe	NA	2015	European_Medicines_Agency	all	food_producing+_horses	89586	4645	44129	100	33	35503	6636	22894	332	2323	332	3982	995	1659	NA	995	214144	NA	NA	6.67	53.17	NA	NA
Netherlands	NLD	Europe	NA	2015	SDa	Pigs	NA	33842	974	15868	0	0	17572	NA	6542	NA	39	0	270	604	1197	NA	755	77663	NA	NA	6.67	53.17	NA	NA
Netherlands	NLD	Europe	8891000	2015	SDa	Cattle	adult	6858	1263	5104	18	1	6001	NA	2972	NA	193	15	180	0	39	NA	938	23582	NA	NA	6.67	53.17	NA	NA
Netherlands	NLD	Europe	8891000	2015	SDa	Cattle	veal	27963	2557	7996	0	0	8822	NA	14256	NA	214	14	1644	0	136	NA	17	63619	NA	NA	6.67	53.17	NA	NA
Netherlands	NLD	Europe	8891000	2015	SDa	Chicken	broiler	1416	0	7344	0	0	2247	NA	1090	NA	73	33	1404	0	10	NA	269	13886	NA	NA	6.67	53.17	NA	NA
Netherlands	NLD	Europe	8891000	2015	SDa	Chicken	turkey	1330	0	1345	0	0	300	NA	686	NA	26	62	5	11	12	NA	0	3777	NA	NA	6.67	53.17	NA	NA
Netherlands	NLD	Europe	8891000	2016	European_Medicines_Agency	all	food_producing+_horses	68231	4824	37906	138	34	33082	6203	23777	103	1723	345	3101	689	1034	NA	689	181879	NA	NA	6.67	53.17	NA	NA
Netherlands	NLD	Europe	8891000	2016	SDa	Chicken	broiler	957	0	5462	0	0	1743	NA	584	NA	18	34	729	0	7	NA	125	9659	NA	NA	6.67	53.17	NA	NA
Netherlands	NLD	Europe	9013000	2016	SDa	Chicken	turkey	783	0	982	0	0	125	NA	458	NA	32	73	1	0	10	NA	0	2464	NA	NA	6.67	53.17	NA	NA
Netherlands	NLD	Europe	9013000	2016	SDa	Pigs	NA	31560	1214	15903	0	0	15683	NA	6787	NA	14	0	211	498	872	NA	656	73398	NA	NA	6.67	53.17	NA	NA
Netherlands	NLD	Europe	9013000	2016	SDa	Cattle	dairy	2101	618	4086	28	0	4369	NA	431	NA	210	15	2	0	19	NA	757	12636	NA	NA	6.67	53.17	NA	NA
Netherlands	NLD	Europe	9013000	2016	SDa	Cattle	veal	26489	2624	7868	0	0	8735	NA	13541	NA	290	19	1966	0	50	NA	13	61595	NA	NA	6.67	53.17	NA	NA
Netherlands	NLD	Europe	9013000	2016	SDa	Cattle	non-dairy	4407	680	1193	0	0	1589	NA	2227	NA	87	1	351	0	10	NA	225	10770	NA	NA	6.67	53.17	NA	NA
Netherlands	NLD	Europe	9013000	2016	SDa	Rabbit	NA	138	0	0	0	0	54	NA	10	NA	133	4	0	21	0	NA	88	448	NA	NA	6.67	53.17	NA	NA
Netherlands	NLD	Europe	NA	2017	European_Medicines_Agency	all	food_producing+_horses	74498	4677	42093	134	33	28730	5345	25055	167	1670	334	3007	1002	1002	NA	668	188415	NA	NA	6.67	53.17	NA	NA
Netherlands	NLD	Europe	NA	2017	SDa	Chicken	broiler	917	0	4747	0	0	1815	NA	452	NA	109	25	832	0	5	NA	28	8930	NA	NA	6.67	53.17	NA	NA
Netherlands	NLD	Europe	NA	2017	SDa	Chicken	turkey	555	0	686	0	0	120	NA	316	NA	1	43	11	13	0	NA	0	1745	NA	NA	6.67	53.17	NA	NA
Netherlands	NLD	Europe	NA	2017	SDa	Pigs	NA	30598	1315	16198	0	0	13135	NA	7270	NA	32	0	223	660	767	NA	546	70744	NA	NA	6.67	53.17	NA	NA
Netherlands	NLD	Europe	NA	2017	SDa	Cattle	dairy	1731	501	3856	26	0	4116	NA	356	NA	207	11	9	0	12	NA	672	11497	NA	NA	6.67	53.17	NA	NA
Netherlands	NLD	Europe	NA	2017	SDa	Cattle	veal	25121	2363	7725	0	0	7233	NA	13735	NA	314	26	1689	0	13	NA	14	58233	NA	NA	6.67	53.17	NA	NA
Netherlands	NLD	Europe	NA	2017	SDa	Cattle	non-dairy	3972	596	1310	0	0	1338	NA	2178	NA	80	2	214	0	2	NA	217	9909	NA	NA	6.67	53.17	NA	NA
Netherlands	NLD	Europe	NA	2017	SDa	Rabbit	NA	102	0	0	0	0	36	NA	17	NA	77	1	0	25	0	NA	64	322	NA	NA	6.67	53.17	NA	NA
Netherlands	NLD	Europe	NA	2017	SDa	Chicken	other	708	0	792	0	0	504	NA	829	NA	0	84	64	17	80	NA	0	3078	NA	NA	6.67	53.17	NA	NA
Netherlands	NLD	Europe	NA	2018	SDa	all	food_producing	59368	4598	41194	22	0	26906	NA	24910	NA	909	128	2677	931	1141	NA	1401	164185	NA	NA	6.67	53.17	NA	NA
Netherlands	NLD	Europe	NA	2018	SDa	Chicken	broiler	1048	0	4858	0	0	1718	NA	612	NA	50	30	1121	0	7	NA	43	9487	NA	NA	6.67	53.17	NA	NA
Netherlands	NLD	Europe	NA	2018	Sda	Chicken	turkey	600	0	543	0	0	86	NA	354	NA	1	25	6	13	0	NA	0	1628	NA	NA	6.67	53.17	NA	NA
Netherlands	NLD	Europe	NA	2018	SDa	Chicken	other	603	0	1008	0	0	419	NA	1114	NA	0	41	97	4	165	NA	0	3451	NA	NA	6.67	53.17	NA	NA
Netherlands	NLD	Europe	NA	2018	SDa	Pigs	NA	27387	1274	14889	0	0	13938	NA	6905	NA	143	0	163	867	935	NA	547	67048	NA	NA	6.67	53.17	NA	NA
Netherlands	NLD	Europe	NA	2018	SDa	Cattle	dairy	1636	459	4033	22	0	3795	NA	352	NA	239	12	11	0	8	NA	543	11110	NA	NA	6.67	53.17	NA	NA
Netherlands	NLD	Europe	NA	2018	SDa	Cattle	non-dairy	4037	533	1040	0	0	840	NA	1820	NA	49	1	135	0	8	NA	181	8644	NA	NA	6.67	53.17	NA	NA
Netherlands	NLD	Europe	NA	2018	SDa	Cattle	veal	23955	2332	7735	0	0	6104	NA	13731	NA	291	16	1144	0	15	NA	7	55330	NA	NA	6.67	53.17	NA	NA
Netherlands	NLD	Europe	NA	2018	SDa	Rabbit	NA	102	0	0	0	0	5	NA	23	NA	136	3	0	47	1	NA	81	398	NA	NA	6.67	53.17	NA	NA
Netherlands	NLD	Europe	NA	2018	European_Medicines_Agency	all	food_producing+_horses	70758	4473	43105	102	10	28262	5185	26026	102	203	3762	2338	1423	1220	NA	102	187071	NA	NA	6.67	53.17	NA	NA
Netherlands	NLD	Europe	NA	2018	Sanders_et_al_21	Pig	food_producing	NA	NA	NA	NA	NA	NA	NA	NA	NA	NA	NA	NA	NA	NA	NA	NA	68629.33	NA	NA	6.67	53.17	NA	NA
Netherlands	NLD	Europe	NA	2018	NA	Cattle	food_producing	NA	NA	NA	NA	NA	NA	NA	NA	NA	NA	NA	NA	NA	NA	NA	NA	11081.28	NA	dairy_cattle	6.67	53.17	NA	NA
Netherlands	NLD	Europe	NA	2018	NA	Chicken	food_producing	NA	NA	NA	NA	NA	NA	NA	NA	NA	NA	NA	NA	NA	NA	NA	NA	21944.64	NA	NA	6.67	53.17	NA	NA
Netherlands	NLD	Europe	NA	2019	SDa	all	food_producing	49994	4562	32359	22	0	27307	NA	25531	NA	852	84	2768	816	1329	NA	1319	146943	NA	NA	6.67	53.17	NA	NA
Netherlands	NLD	Europe	NA	2019	SDa	Chicken	broiler	855	0	5313	0	0	1810	NA	647	NA	28	19	791	0	8	NA	13	9484	NA	NA	6.67	53.17	NA	NA
Netherlands	NLD	Europe	NA	2019	SDa	Chicken	turkey	653	0	536	0	0	83	NA	422	NA	0	19	5	0	0	NA	1	1719	NA	NA	6.67	53.17	NA	NA
Netherlands	NLD	Europe	NA	2019	SDa	Chicken	other	564	0	815	0	0	294	NA	954	NA	0	26	94	577	224	NA	0	3548	NA	NA	6.67	53.17	NA	NA
Netherlands	NLD	Europe	NA	2019	SDa	Pigs	NA	25624	1349	13058	0	0	14414	NA	8014	NA	191	0	388	696	1075	NA	529	65338	NA	NA	6.67	53.17	NA	NA
Netherlands	NLD	Europe	NA	2019	Sda	Cattle	dairy	1588	454	4301	22	0	3737	NA	393	NA	212	13	3	0	4	NA	553	11280	NA	NA	6.67	53.17	NA	NA
Netherlands	NLD	Europe	NA	2019	SDa	Cattle	non-dairy	2649	421	294	0	0	677	NA	1442	NA	32	1	145	0	4	NA	148	5813	NA	NA	6.67	53.17	NA	NA
Netherlands	NLD	Europe	NA	2019	SDa	Cattle	veal	17990	2337	1128	0	0	6238	NA	13613	NA	259	4	1344	0	11	NA	5	42929	NA	NA	6.67	53.17	NA	NA
Netherlands	NLD	Europe	NA	2019	SDa	Rabbit	NA	71	0	0	0	0	56	NA	45	NA	130	1	0	59	3	NA	0	365	NA	NA	6.67	53.17	NA	NA
Netherlands	NLD	Europe	NA	2019	European_Medicines_Agency	all	food_producing+_horses	54702	4380	35959	102	10	25568	4584	23531	102	204	2547	2037	815	1426	NA	102	156069	NA	NA	6.67	53.17	NA	NA
Netherlands	NLD	Europe	NA	2020	SDa	all	food_producing	48441	4515	34557	17	0	25046	NA	23598	NA	685	71	2680	348	1425	NA	2741	144124	NA	NA	6.67	53.17	NA	NA
Netherlands	NLD	Europe	NA	2020	SDa	Chicken	broiler	977	0	5057	0	0	1438	NA	437	NA	10	15	774	0	9	NA	23	8740	NA	NA	6.67	53.17	NA	NA
Netherlands	NLD	Europe	NA	2020	SDa	Chicken	turkey	623	0	261	0	0	39	NA	236	NA	1	16	0	0	0	NA	0	1176	NA	NA	6.67	53.17	NA	NA
Netherlands	NLD	Europe	NA	2020	SDa	Chicken	other	573	0	767	0	0	217	NA	1183	NA	0	15	96	33	215	NA	0	3099	NA	NA	6.67	53.17	NA	NA
Netherlands	NLD	Europe	NA	2020	SDa	Pigs	NA	24876	1575	15442	0	0	13701	NA	7305	NA	97	1	212	262	1175	NA	498	65144	NA	NA	6.67	53.17	NA	NA
Netherlands	NLD	Europe	NA	2020	SDa	Cattle	dairy	1718	488	4820	16	0	3917	NA	545	NA	233	18	5	0	5	NA	623	12388	NA	NA	6.67	53.17	NA	NA
Netherlands	NLD	Europe	NA	2020	SDa	Cattle	non-dairy	2616	389	999	0	0	517	NA	1284	NA	26	1	169	0	8	NA	125	6134	NA	NA	6.67	53.17	NA	NA
Netherlands	NLD	Europe	NA	2020	SDa	Cattle	veal	16937	2063	7211	0	0	4980	NA	12578	NA	204	6	1423	0	13	NA	5	45420	NA	NA	6.67	53.17	NA	NA
Netherlands	NLD	Europe	NA	2020	SDa	Rabbit	NA	121	0	0	0	0	237	NA	31	NA	113	0	1	53	0	NA	61	617	NA	NA	6.67	53.17	NA	NA
Netherlands	NLD	Europe	NA	2020	European_Medicines_Agency	all	food_producing+_horses	52563	4686	40034	102	0	26282	4788	24244	102	102	2547	1935	407	1426	NA	102	159320	NA	NA	6.67	53.17	NA	NA
New_Zealand	NZL	Asia_Fareast_Oceania	NA	2002	New_Zealand_Food_Safety_Authority	all	all	1509	0	11065	1176	NA	2998	NA	6279	NA	2325	23	0	0	NA	168	26779	52322	NA	April_2002_to_the_end_of_March_2003;_Other_antibiotics_include:_clavulanic_acid,_novobiocin,_nitro-imidazoles,_bacitracins,_virginiamycin,_fusidic_acid,_oleandomycin,_florfenicol_and_polymixin_	170	-43.87	NA	NA
New_Zealand	NZL	Asia_Fareast_Oceania	NA	2003	New_Zealand_Food_Safety_Authority	all	all	3458	0	13708	1076	NA	4429	NA	5011	NA	2134	28	0	0	NA	111	27602	57557	NA	April_2003_to_the_end_of_March_2004;_Other_antibiotics_include:_clavulanic_acid,_novobiocin,_nitro-imidazoles,_bacitracins,_virginiamycin,_fusidic_acid,_oleandomycin,_florfenicol_and_polymixin_	170	-43.87	NA	NA
New_Zealand	NZL	Asia_Fareast_Oceania	NA	2004	New_Zealand_Food_Safety_Authority	all	cats+dogs	23	0	450	268	NA	0	NA	10	NA	46	16	0	0	NA	0	116	929	NA	Other_antibiotics_include:_clavulanic_acid,_novobiocin,_nitro-imidazoles,_bacitracins,_virginiamycin,_fusidic_acid,_oleandomycin,_florfenicol_and_polymixin_	170	-43.87	NA	NA
New_Zealand	NZL	Asia_Fareast_Oceania	NA	2004	New_Zealand_Food_Safety_Authority	Cattle	dairy+beef	8	0	5793	805	NA	84	NA	74	NA	468	3	0	0	NA	0	37	7272	NA	Other_antibiotics_include:_clavulanic_acid,_novobiocin,_nitro-imidazoles,_bacitracins,_virginiamycin,_fusidic_acid,_oleandomycin,_florfenicol_and_polymixin_	170	-43.87	NA	NA
New_Zealand	NZL	Asia_Fareast_Oceania	NA	2004	New_Zealand_Food_Safety_Authority	Pigs/Chicken	Pigs+Chicken+turkeys+game_birds	0	0	18	0	NA	120	NA	440	NA	77	0	0	0	NA	41	18105	18801	NA	NA	170	-43.87	NA	NA
New_Zealand	NZL	Asia_Fareast_Oceania	NA	2004	New_Zealand_Food_Safety_Authority	multi_species	multiple_groups_approved_on_labels_	3330	0	7558	128	NA	3654	NA	5143	NA	1325	7	0	0	NA	1	84	21230	NA	NA	170	-43.87	NA	NA
New_Zealand	NZL	Asia_Fareast_Oceania	NA	2004	New_Zealand_Food_Safety_Authority	other	horses+Sheep+cage_bird+ornamental_fish	0	0	0	0	NA	1482	NA	0	NA	5	0	0	0	NA	0	0	1487	NA	NA	170	-43.87	NA	NA
New_Zealand	NZL	Asia_Fareast_Oceania	NA	2004	New_Zealand_Food_Safety_Authority	all	all	3361	0	13819	1202	NA	5339	NA	5667	NA	1920	27	0	0	NA	42	18342	49719	NA	April_2004_to_the_end_of_March_2005;_Other_antibiotics_include:_clavulanic_acid,_novobiocin,_nitro-imidazoles,_bacitracins,_virginiamycin,_fusidic_acid,_oleandomycin,_florfenicol_and_polymixin_	170	-43.87	NA	NA
New_Zealand	NZL	Asia_Fareast_Oceania	NA	2005	New_Zealand_Food_Safety_Authority	all	cats+dogs	28	0	405	368	NA	9	NA	12	NA	30	18	0	0	NA	0	132	1002	NA	Other_antibiotics_include:_clavulanic_acid,_novobiocin,_nitro-imidazoles,_bacitracins,_fusidic_acid,_oleandomycin,_florfenicol_and_polymixin_	170	-43.87	NA	NA
New_Zealand	NZL	Asia_Fareast_Oceania	NA	2005	New_Zealand_Food_Safety_Authority	Cattle	dairy+beef	16	0	5220	1018	NA	145	NA	41	NA	430	5	0	0	NA	0	46	6921	NA	NA	170	-43.87	NA	NA
New_Zealand	NZL	Asia_Fareast_Oceania	NA	2005	New_Zealand_Food_Safety_Authority	Pigs/Chicken	Pigs+Chicken+turkeys+game_birds	0	0	7	0	NA	28	NA	321	NA	149	0	0	0	NA	8	30037	30550	NA	NA	170	-43.87	NA	NA
New_Zealand	NZL	Asia_Fareast_Oceania	NA	2005	New_Zealand_Food_Safety_Authority	multi_species	multiple_groups_approved_on_labels_	2857	0	7726	133	NA	2344	NA	4770	NA	803	11	0	0	NA	0	109	18753	NA	NA	170	-43.87	NA	NA
New_Zealand	NZL	Asia_Fareast_Oceania	NA	2005	New_Zealand_Food_Safety_Authority	other	horses+Sheep+cage_bird+ornamental_fish	2	0	0	0	NA	2091	NA	0	NA	5	0	0	0	NA	2	1	2101	NA	NA	170	-43.87	NA	NA
New_Zealand	NZL	Asia_Fareast_Oceania	NA	2005	New_Zealand_Food_Safety_Authority	all	all	2904	0	13358	1520	NA	4617	NA	5145	NA	1417	34	0	0	NA	10	30325	59330	NA	April_2005_to_the_end_of_March_2006;_Other_antibiotics_include:_clavulanic_acid,_novobiocin,_nitro-imidazoles,_bacitracins,_fusidic_acid,_oleandomycin,_florfenicol_and_polymixin_	170	-43.87	NA	NA
New_Zealand	NZL	Asia_Fareast_Oceania	NA	2005	Hillerton_et _al.,_2017	all	all	NA	NA	NA	NA	NA	NA	NA	NA	NA	NA	NA	NA	NA	NA	NA	NA	50750	NA	total_volume_of_antimicrobials_sold	170	-43.87	NA	NA
New_Zealand	NZL	Asia_Fareast_Oceania	NA	2006	New_Zealand_Food_Safety_Authority	all	cats+dogs	27	0	404	353	NA	16	NA	14	NA	30	18	0	0	NA	0	135	997	NA	Other_antibiotics_include:_clavulanic_acid,_novobiocin,_nitro-imidazoles,_bacitracins,_fusidic_acid,_oleandomycin,_florfenicol_and_polymixin_	170	-43.87	NA	NA
New_Zealand	NZL	Asia_Fareast_Oceania	NA	2006	New_Zealand_Food_Safety_Authority	Cattle	dairy+beef	13	0	4338	965	NA	188	NA	118	NA	358	4	0	0	NA	0	49	6033	NA	NA	170	-43.87	NA	NA
New_Zealand	NZL	Asia_Fareast_Oceania	NA	2006	New_Zealand_Food_Safety_Authority	Pigs/Chicken	Pigs+Chicken+turkeys+game_birds	0	0	33	0	NA	14	NA	293	NA	141	0	0	0	NA	6	23487	23974	NA	NA	170	-43.87	NA	NA
New_Zealand	NZL	Asia_Fareast_Oceania	NA	2006	New_Zealand_Food_Safety_Authority	multi_species	multiple_groups_approved_on_labels_	3463	0	8169	126	NA	2246	NA	4132	NA	854	12	0	0	NA	0	129	19131	NA	NA	170	-43.87	NA	NA
New_Zealand	NZL	Asia_Fareast_Oceania	NA	2006	New_Zealand_Food_Safety_Authority	other	horses+Sheep+cage_bird+ornamental_fish	4	0	0	0	NA	2100	NA	0	NA	5	0	0	0	NA	2	3	2114	NA	NA	170	-43.87	NA	NA
New_Zealand	NZL	Asia_Fareast_Oceania	NA	2006	New_Zealand_Food_Safety_Authority	all	all	3506	0	12945	1443	NA	4564	NA	4557	NA	1389	33	0	0	NA	8	23803	52248	NA	April_2006_to_the_end_of_March_2007;_Other_antibiotics_include:_clavulanic_acid,_novobiocin,_nitro-imidazoles,_bacitracins,_fusidic_acid,_oleandomycin,_florfenicol_and_polymixin_	170	-43.87	NA	NA
New_Zealand	NZL	Asia_Fareast_Oceania	NA	2006	Hillerton_et _al.,_2017	all	all	NA	NA	NA	NA	NA	NA	NA	NA	NA	NA	NA	NA	NA	NA	NA	NA	62600	NA	total_volume_of_antimicrobials_sold	170	-43.87	NA	NA
New_Zealand	NZL	Asia_Fareast_Oceania	NA	2007	New_Zealand_Food_Safety_Authority	all	cats+dogs	25	0	530	398	NA	0	0	39	NA	7	21	0	0	NA	0	157	1177	NA	Other_antibiotics_include:_clavulanic_acid,_nitro-imidazoles,_bacitracins,_fusidic_acid,_carbadox,_florfenicol_and_polymixin_	170	-43.87	NA	NA
New_Zealand	NZL	Asia_Fareast_Oceania	NA	2007	New_Zealand_Food_Safety_Authority	Cattle	dairy+beef	16	0	7830	1193	NA	113	NA	48	NA	274	0	0	0	NA	0	22	9496	NA	Other_antibiotics_include:_clavulanic_acid,_novobiocin	170	-43.87	NA	NA
New_Zealand	NZL	Asia_Fareast_Oceania	NA	2007	New_Zealand_Food_Safety_Authority	Pigs/Chicken	Pigs+Chicken+turkeys+game_birds	440	0	66	0	0	7	NA	1093	NA	63	0	0	0	NA	17	19385	21071	NA	Other_antibiotics_include:_nitro-imidazoles,_bacitracins,_carbadox,_florfenicol_and_polymixin_	170	-43.87	NA	NA
New_Zealand	NZL	Asia_Fareast_Oceania	NA	2007	New_Zealand_Food_Safety_Authority	multi_species	multiple_groups_approved_on_labels_	3519	0	7846	150	NA	2435	NA	4190	NA	910	19	0	0	NA	0	34	19103	NA	Other_antibiotics_include:_clavulanic_acid,_bacitracins,_carbadox,_florfenicol_and_polymixin_	170	-43.87	NA	NA
New_Zealand	NZL	Asia_Fareast_Oceania	NA	2007	New_Zealand_Food_Safety_Authority	other	horses+Sheep+cage_bird+ornamental_fish	2	0	112	0	0	2060	NA	0	0	0	0	0	0	NA	2	14	2190	NA	Other_antibiotics_include:_nitro-imidazoles,_virginiamycin	170	-43.87	NA	NA
New_Zealand	NZL	Asia_Fareast_Oceania	NA	2007	New_Zealand_Food_Safety_Authority	all	all	4002	0	16383	1739	NA	4615	NA	5369	NA	1253	40	0	0	NA	19	19613	53033	NA	April_2007_to_the_end_of_March_2008;_Other_antibiotics_include:_clavulanic_acid,_novobiocin,_nitro-imidazoles,_bacitracins,_fusidic_acid,_virginiamycin,_carbadox,_florfenicol_and_polymixin_	170	-43.87	NA	NA
New_Zealand	NZL	Asia_Fareast_Oceania	NA	2007	Hillerton_et _al.,_2017	all	all	NA	NA	NA	NA	NA	NA	NA	NA	NA	NA	NA	NA	NA	NA	NA	NA	55810	NA	total_volume_of_antimicrobials_sold	170	-43.87	NA	NA
New_Zealand	NZL	Asia_Fareast_Oceania	NA	2008	New_Zealand_Food_Safety_Authority	all	cats+dogs	25	0	471	354	NA	0	0	29	NA	7	19	0	0	NA	0	178	1083	NA	Other_antibiotics_include:_clavulanic_acid,_nitro-imidazoles,_bacitracins,_fusidic_acid,_carbadox,_florfenicol_and_polymixin_	170	-43.87	NA	NA
New_Zealand	NZL	Asia_Fareast_Oceania	NA	2008	New_Zealand_Food_Safety_Authority	Cattle	dairy+beef	29	0	7116	1019	NA	151	NA	53	NA	172	0	0	0	NA	0	21	8561	NA	Other_antibiotics_include:_clavulanic_acid,_novobiocin	170	-43.87	NA	NA
New_Zealand	NZL	Asia_Fareast_Oceania	NA	2008	New_Zealand_Food_Safety_Authority	Pigs/Chicken	Pigs+Chicken+turkeys+game_birds	815	0	6	0	0	1	NA	1201	NA	39	0	0	0	NA	3	22096	24161	NA	Other_antibiotics_include:_nitro-imidazoles,_bacitracins,_carbadox,_florfenicol_and_polymixin_	170	-43.87	NA	NA
New_Zealand	NZL	Asia_Fareast_Oceania	NA	2008	New_Zealand_Food_Safety_Authority	multi_species	multiple_groups_approved_on_labels_	3622.1	0	7863.1	154.7	NA	2680.4	NA	4156.6	NA	995.6	22	0	0	NA	0.5	38	19533	NA	Other_antibiotics_include:_clavulanic_acid,_bacitracins,_carbadox,_florfenicol_and_polymixin_	170	-43.87	NA	NA
New_Zealand	NZL	Asia_Fareast_Oceania	NA	2008	New_Zealand_Food_Safety_Authority	other	horses+Sheep+cage_bird+ornamental_fish	1	0	96	0	0	2355	NA	0	0	4	0	0	0	NA	2	15	2473	NA	Other_antibiotics_include:_nitro-imidazoles,_virginiamycin	170	-43.87	NA	NA
New_Zealand	NZL	Asia_Fareast_Oceania	NA	2008	New_Zealand_Food_Safety_Authority	all	all	4492	0	15552	1528	NA	5187	NA	5439	NA	1217	41	0	0	NA	6	22348	55810	NA	April_2008_to_the_end_of_March_2009;_Other_antibiotics_include:_clavulanic_acid,_novobiocin,_nitro-imidazoles,_bacitracins,_fusidic_acid,_virginiamycin,_carbadox,_florfenicol_and_polymixin_	170	-43.87	NA	NA
New_Zealand	NZL	Asia_Fareast_Oceania	NA	2008	Hillerton_et _al.,_2017	all	all	NA	NA	NA	NA	NA	NA	NA	NA	NA	NA	NA	NA	NA	NA	NA	NA	52580	NA	total_volume_of_antimicrobials_sold	170	-43.87	NA	NA
New_Zealand	NZL	Asia_Fareast_Oceania	NA	2009	New_Zealand_Food_Safety_Authority	all	all	4616	0	16521	1551	NA	4155	NA	4794	NA	993	37	0	0	NA	4	37714	70385	NA	April_2009_to_the_end_of_March_2010;_Other_antibiotics_include:_clavulanic_acid,_novobiocin,_nitro-imidazoles,_bacitracins,_fusidic_acid,_virginiamycin,_carbadox,_florfenicol_and_polymixin_	170	-43.87	NA	NA
New_Zealand	NZL	Asia_Fareast_Oceania	NA	2009	Hillerton_et _al.,_2017	all	all	NA	NA	NA	NA	NA	NA	NA	NA	NA	NA	NA	NA	NA	NA	NA	NA	55430	NA	total_volume_of_antimicrobials_sold	170	-43.87	NA	NA
New_Zealand	NZL	Asia_Fareast_Oceania	NA	2010	New_Zealand_Food_Safety_Authority	all	all	6019	0	15682	1707	NA	4696	NA	6524	NA	1235	40	0	0	NA	1	21138	57042	NA	April_2010_to_the_end_of_March_2011;_Other_antibiotics_include:_clavulanic_acid,_novobiocin,_nitro-imidazoles,_bacitracins,_fusidic_acid,_virginiamycin,_carbadox,_florfenicol_and_polymixin_	170	-43.87	NA	NA
New_Zealand	NZL	Asia_Fareast_Oceania	NA	2010	Hillerton_et _al.,_2017	all	all	NA	NA	NA	NA	NA	NA	NA	NA	NA	NA	NA	NA	NA	NA	NA	NA	70020	NA	total_volume_of_antimicrobials_sold	170	-43.87	NA	NA
New_Zealand	NZL	Asia_Fareast_Oceania	NA	2011	New_Zealand_Food_Safety_Authority	all	all	5757	0	16203	1960	NA	4440	NA	7018	NA	1553	29	0	0	NA	1	22296	59257	NA	April_2011_to_the_end_of_March_2012;_Other_antibiotics_include:_clavulanic_acid,_nitro-imidazoles,_bacitracins,_fusidic_acid,_virginiamycin,_carbadox,_florfenicol_and_polymixin_	170	-43.87	NA	NA
New_Zealand	NZL	Asia_Fareast_Oceania	NA	2011	Hillerton_et _al.,_2017	all	all	NA	NA	NA	NA	NA	NA	NA	NA	NA	NA	NA	NA	NA	NA	NA	NA	56680	NA	total_volume_of_antimicrobials_sold	170	-43.87	NA	NA
New_Zealand	NZL	Asia_Fareast_Oceania	NA	2012	New_Zealand_Food_Safety_Authority	all	all	8010	0	18997	2766	NA	4314	NA	9601	NA	1384	51	0	0	NA	1	25663	70786	NA	April_2012_to_the_end_of_March_2013;_Other_antibiotics_include:_clavulanic_acid,_nitro-imidazoles,_bacitracins,_fusidic_acid,_virginiamycin,_carbadox,_florfenicol_and_polymixin_	170	-43.87	NA	NA
New_Zealand	NZL	Asia_Fareast_Oceania	NA	2012	Hillerton_et _al.,_2017	all	all	NA	NA	NA	NA	NA	NA	NA	NA	NA	NA	NA	NA	NA	NA	NA	NA	58900	NA	total_volume_of_antimicrobials_sold	170	-43.87	NA	NA
New_Zealand	NZL	Asia_Fareast_Oceania	NA	2013	New_Zealand_Food_Safety_Authority	all	all	9435	0	14032	2325	NA	4309	NA	8150	NA	1651	47	0	0	NA	1	23149	63098	NA	April_2013_to_the_end_of_March_2014;_Other_antibiotics_include:_clavulanic_acid,_nitro-imidazoles,_bacitracins,_fusidic_acid,_virginiamycin,_carbadox,_florfenicol_and_polymixin_	170	-43.87	NA	NA
New_Zealand	NZL	Asia_Fareast_Oceania	NA	2013	Hillerton_et _al.,_2017	all	all	NA	NA	NA	NA	NA	NA	NA	NA	NA	NA	NA	NA	NA	NA	NA	NA	71350	NA	total_volume_of_antimicrobials_sold	170	-43.87	NA	NA
New_Zealand	NZL	Asia_Fareast_Oceania	3396000	2014	New_Zealand_Food_Safety_Authority	all	all	7737	0	17047	2457	NA	4153	NA	6946	NA	1911	40	0	0	0	0	24061	64352	NA	Other_antibiotics_include:_clavulanic_acid,_nitro-imidazoles,_bacitracins,_fusidic_acid,_virginiamycin,_carbadox_	170	-43.87	NA	NA
New_Zealand	NZL	Asia_Fareast_Oceania	NA	2014	Hillerton_et _al.,_2017	all	all	NA	NA	NA	NA	NA	NA	NA	NA	NA	NA	NA	NA	NA	NA	NA	NA	63860	NA	total_volume_of_antimicrobials_sold	170	-43.87	NA	NA
New_Zealand	NZL	Asia_Fareast_Oceania	75820000	2015	New_Zealand_Food_Safety_Authority	all	all	4267	0	15646	1662	NA	4203	NA	6188	NA	2611	37	0	0	1	0	29569	64184	NA	NA	170	-43.87	NA	NA
New_Zealand	NZL	Asia_Fareast_Oceania	NA	2015	Hillerton_et_al_2021	all	all	NA	NA	NA	NA	NA	NA	NA	NA	NA	NA	NA	NA	NA	NA	NA	NA	63860	NA	total_volume_of_antimicrobials_sold	170	-43.87	NA	NA
New_Zealand	NZL	Asia_Fareast_Oceania	NA	2016	New_Zealand_Food_Safety_Authority	all	all	8441	0	17803	1614	NA	4544	NA	6994	NA	1870	42	0	0	1	0	27048	68356	NA	NA	170	-43.87	NA	NA
New_Zealand	NZL	Asia_Fareast_Oceania	NA	2016	Hillerton_et_al_2021	all	all	NA	NA	NA	NA	NA	NA	NA	NA	NA	NA	NA	NA	NA	NA	NA	NA	67260	NA	total_volume_of_antimicrobials_sold	170	-43.87	NA	NA
New_Zealand	NZL	Asia_Fareast_Oceania	NA	2017	New_Zealand_Food_Safety_Authority	all	all	6821	0	19402	1677	NA	3971	NA	7316	NA	1557	43	0	98	0	1	29529	70415	NA	NA	170	-43.87	NA	NA
New_Zealand	NZL	Asia_Fareast_Oceania	NA	2017	Hillerton_et_al_2021	all	all	NA	NA	NA	NA	NA	NA	NA	NA	NA	NA	NA	NA	NA	NA	NA	NA	70570	NA	total_volume_of_antimicrobials_sold	170	-43.87	NA	NA
New_Zealand	NZL	Asia_Fareast_Oceania	NA	2018	New_Zealand_Food_Safety_Authority	all	NA	7358	0	17373	1695	236	3660	NA	6248	NA	1897	41	0	148	1	0	30492	69149	NA	NA	170	-43.87	NA	NA
New_Zealand	NZL	Asia_Fareast_Oceania	NA	2018	Hillerton_et_al_2021	all	all	NA	NA	NA	NA	NA	NA	NA	NA	NA	NA	NA	NA	NA	NA	NA	NA	67550	NA	total_volume_of_antimicrobials_sold	170	-43.87	NA	NA
New_Zealand	NZL	Asia_Fareast_Oceania	NA	2019	New_Zealand_Food_Safety_Authority	all	NA	7646	0	17775	1337	218	3599	NA	4938	58	2262	39	0	105	NA	1	23395	61373	NA	NA	170	-43.87	NA	NA
Norway	NOR	Europe	NA	1999	NORM-VET	all	food_producing+_horses	217	NA	2315	NA	NA	1646	NA	8	7	198	15	NA	209	NA	NA	1688	6303	NA	NA	10.44	61	NA	NA
Norway	NOR	Europe	NA	2000	NORM-VET	all	food_producing+_horses	166	NA	2141	NA	NA	1511	NA	NA	8	197	17	NA	177	NA	NA	1533	5750	NA	NA	10.44	61	NA	NA
Norway	NOR	Europe	NA	2001	NORM-VET	all	food_producing+_horses	190	NA	2199	NA	NA	1322	NA	NA	9	198	19	NA	162	NA	NA	1595	5694	NA	NA	10.44	61	NA	NA
Norway	NOR	Europe	NA	2002	NORM-VET	all	food_producing+_horses	187	NA	2237	NA	NA	1399	NA	NA	15	181	23	NA	187	NA	NA	1669	5898	NA	NA	10.44	61	NA	NA
Norway	NOR	Europe	NA	2003	NORM-VET	all	food_producing+_horses	177	NA	2338	NA	NA	1292	NA	NA	16	174	27	NA	192	NA	NA	1571	5787	NA	NA	10.44	61	NA	NA
Norway	NOR	Europe	NA	2004	NORM-VET	all	food_producing+_horses	190	NA	2399	NA	NA	1269	NA	NA	15	162	28	NA	133	NA	NA	1556	5752	NA	NA	10.44	61	NA	NA
Norway	NOR	Europe	NA	2005	European_Medicines_Agency	all	food_producing+_horses	230	NA	2960	NA	NA	1500	200	2	20	1160	30	NA	140	NA	NA	NA	6242	NA	NA	10.44	61	NA	NA
Norway	NOR	Europe	NA	2006	European_Medicines_Agency	all	food_producing+_horses	280	NA	3000	NA	NA	1600	200	2	20	1110	30	NA	150	NA	NA	NA	6392	NA	NA	10.44	61	NA	NA
Norway	NOR	Europe	NA	2007	European_Medicines_Agency	all	food_producing+_horses	320	NA	3010	NA	NA	1600	200	0	20	990	30	NA	200	NA	NA	NA	6370	NA	NA	10.44	61	NA	NA
Norway	NOR	Europe	NA	2008	European_Medicines_Agency	all	food_producing+_horses	250	19	3070	NA	1	1500	200	0	20	890	30	NA	130	NA	NA	NA	6110	NA	NA	10.44	61	NA	NA
Norway	NOR	Europe	NA	2009	European_Medicines_Agency	all	food_producing+_horses	220	24	3090	NA	1	1600	200	0	20	830	30	NA	100	NA	NA	NA	6115	NA	NA	10.44	61	NA	NA
Norway	NOR	Europe	NA	2010	European_Medicines_Agency	all	food_producing+_horses	234	29	2850	NA	1	1425	262	NA	NA	741	17	NA	103	NA	NA	NA	5662	NA	NA	10.44	61	NA	NA
Norway	NOR	Europe	NA	2011	European_Medicines_Agency	all	food_producing+_horses	223	347	2864	NA	1	1445	267	1	NA	43	19	211	112	NA	NA	670	6203	NA	NA	10.44	61	NA	NA
Norway	NOR	Europe	NA	2012	European_Medicines_Agency	all	food_producing+_horses	163	213	2812	NA	1	1534	291	0	NA	575	14	1392	92	NA	NA	7	7094	NA	NA	10.44	61	NA	NA
Norway	NOR	Europe	NA	2013	European_Medicines_Agency	all	food_producing+_horses	144	323	3029	0	1	1478	277	3	0	561	13	673	86	0	NA	0	6588	NA	NA	10.44	61	NA	NA
Norway	NOR	Europe	NA	2014	European_Medicines_Agency	all	food_producing+_horses	128	418	2871	0	1	1450	273	6	0	470	12	110	64	0	NA	0	5803	NA	NA	10.44	61	NA	NA
Norway	NOR	Europe	NA	2015	European_Medicines_Agency	all	food_producing+_horses	191	191	3059	0	19	1338	191	19	0	382	19	77	77	0	NA	0	5563	NA	NA	10.44	61	NA	NA
Norway	NOR	Europe	NA	2016	European_Medicines_Agency	all	food_producing+_horses	190	190	3034	0	19	1327	190	19	0	379	19	57	57	0	NA	0	5481	NA	NA	10.44	61	NA	NA
Norway	NOR	Europe	NA	2017	European_Medicines_Agency	all	food_producing+_horses	186	372	2978	0	19	1303	186	19	19	372	19	372	37	0	NA	19	5901	NA	NA	10.44	61	NA	NA
Norway	NOR	Europe	NA	2018	European_Medicines_Agency	all	food_producing+_horses	104	935	3013	0	10	1247	208	10	10	10	104	312	31	0	NA	10	6004	NA	NA	10.44	61	NA	NA
Norway	NOR	Europe	NA	2019	European_Medicines_Agency	all	food_producing+_horses	107	215	3009	0	11	1182	215	11	11	11	107	215	54	0	NA	11	5159	NA	NA	10.44	61	NA	NA
Norway	NOR	Europe	NA	2020	European_Medicines_Agency	all	food_producing+_horses	108	108	3013	0	0	1291	215	11	11	11	108	108	43	0	NA	11	5038	NA	NA	10.44	61	NA	NA
Pakistan	PAK	Asia_Fareast_Oceania	NA	2013	Mohsin_et_al_2019	Chicken	food_producing	239026	NA	0	NA	NA	0	0	106234	67129	20331	53117	NA	NA	117224	9616	NA	612677	NA	study in punjab used to estimate national usage. Equation used -> (kg in study / total chickens in study) x total chickens in Pakistan	69.3	30.4	NA	NA
Pakistan	PAK	Asia_Fareast_Oceania	NA	2014	Mohsin_et_al_2019	Chicken	food_producing	207889	NA	2747	NA	NA	0	0	79675	0	50553	43043	NA	NA	85681	12363	NA	481951	NA	study in punjab used to estimate national usage. Equation used -> (kg in study / total chickens in study) x total chickens in Pakistan	69.3	30.4	NA	NA
Pakistan	PAK	Asia_Fareast_Oceania	NA	2015	Mohsin_et_al_2019	Chicken	food_producing	202394	NA	0	NA	NA	0	0	94786	64656	3846	50461	NA	NA	31870	9616	NA	457629	NA	study in punjab used to estimate national usage. Equation used -> (kg in study / total chickens in study) x total chickens in Pakistan	69.3	30.4	NA	NA
Pakistan	PAK	Asia_Fareast_Oceania	NA	2016	Mohsin_et_al_2019	Chicken	food_producing	200104	NA	0	NA	NA	0	0	116308	64198	17034	82423	NA	NA	61176	26559	NA	567802	NA	study in punjab used to estimate national usage. Equation used -> (kg in study / total chickens in study) x total chickens in Pakistan	69.3	30.4	NA	NA
Pakistan	PAK	Asia_Fareast_Oceania	NA	2017	Mohsin_et_al_2019	Chicken	food_producing	205141	NA	0	NA	NA	10990	2747	92497	67129	6044	88834	NA	NA	88650	15111	NA	577143	NA	study in punjab used to estimate national usage. Equation used -> (kg in study / total chickens in study) x total chickens in Pakistan	69.3	30.4	NA	NA
Poland	POL	Europe	NA	2011	European_Medicines_Agency	all	food_producing+_horses	179451	3768	113040	942	471	53694	3297	25434	4239	8949	28260	471	5652	16485	NA	27318	471471	NA	NA	18.72	52.08	NA	NA
Poland	POL	Europe	NA	2012	European_Medicines_Agency	all	food_producing+_horses	211208	7230	129616	1033	516	44410	3098	22722	5164	35632	32017	516	4131	15492	NA	3098	515883	NA	NA	18.72	52.08	NA	NA
Poland	POL	Europe	NA	2013	European_Medicines_Agency	all	food_producing+_horses	231391	6332	147354	1151	576	43746	4029	30507	4029	32809	33385	576	19570	16692	NA	2878	575025	NA	NA	18.72	52.08	NA	NA
Poland	POL	Europe	NA	2014	European_Medicines_Agency	all	food_producing+_horses	181649	9256	170079	1157	579	42231	4050	45702	2893	32396	37024	289	26611	20826	NA	4050	578792	NA	NA	18.72	52.08	NA	NA
Poland	POL	Europe	8891000	2015	European_Medicines_Agency	all	food_producing+_horses	179880	6290	186589	1677	419	44027	5032	36479	3774	23062	36060	84	30609	24739	NA	3774	582495	NA	NA	18.72	52.08	NA	NA
Poland	POL	Europe	9013000	2016	European_Medicines_Agency	all	food_producing+_horses	182891	6170	161737	881	881	44951	5729	37900	3966	22916	42748	132	28646	24679	NA	6170	570397	NA	NA	18.72	52.08	NA	NA
Poland	POL	Europe	NA	2017	European_Medicines_Agency	all	food_producing+_horses	217418	8170	245560	454	908	32227	6355	82156	6809	21333	50383	45	38128	34043	NA	5447	749436	NA	NA	18.72	52.08	NA	NA
Poland	POL	Europe	NA	2018	European_Medicines_Agency	all	food_producing+_horses	222719	8264	259705	504	1310	30838	6248	95739	6752	51397	40	22574	43234	34869	NA	4031	788224	NA	NA	18.72	52.08	NA	NA
Poland	POL	Europe	NA	2019	European_Medicines_Agency	all	food_producing+_horses	209493	9135	282670	803	1807	33728	6725	103191	9636	59927	10	30415	41858	48383	NA	6023	843804	NA	NA	18.72	52.08	NA	NA
Poland	POL	Europe	NA	2020	European_Medicines_Agency	all	food_producing+_horses	206540	9840	278834	703	37151	37151	7330	113260	10744	58940	0	32633	47493	41569	NA	10041	892229	NA	NA	18.72	52.08	NA	NA
Portugal	PRT	Europe	NA	2010	European_Medicines_Agency	all	food_producing+_horses	72160	1408	33440	352	352	10560	2112	14080	1056	2992	5632	704	14080	15840	NA	880	175648	NA	NA	-8.28	38.47	NA	NA
Portugal	PRT	Europe	NA	2011	European_Medicines_Agency	all	food_producing+_horses	59860	1476	25256	164	328	6232	1312	22960	984	2788	8528	492	21156	8036	NA	4428	164000	NA	NA	-8.28	38.47	NA	NA
Portugal	PRT	Europe	NA	2012	European_Medicines_Agency	all	food_producing+_horses	55558	939	26762	157	313	2817	783	14085	6730	3443	9234	157	13929	18467	NA	3130	156504	NA	NA	-8.28	38.47	NA	NA
Portugal	PRT	Europe	NA	2013	European_Medicines_Agency	all	food_producing+_horses	70325	1256	30319	718	359	5023	1076	22246	5023	2332	7894	179	11661	18119	NA	2691	179221	NA	NA	-8.28	38.47	NA	NA
Portugal	PRT	Europe	8891000	2014	European_Medicines_Agency	all	food_producing+_horses	72580	1710	32300	380	380	6460	1330	23180	6460	3990	10640	190	11400	16530	NA	2470	190000	NA	NA	-8.28	38.47	NA	NA
Portugal	PRT	Europe	9013000	2015	European_Medicines_Agency	all	food_producing+_horses	47258	1196	25025	100	399	4586	897	17049	2792	3789	7876	100	9172	12064	NA	1496	133799	NA	NA	-8.28	38.47	NA	NA
Portugal	PRT	Europe	NA	2016	European_Medicines_Agency	all	food_producing+_horses	85075	1724	46948	101	507	7301	1420	21801	4867	3853	9025	101	12371	13689	NA	2231	211014	NA	NA	-8.28	38.47	NA	NA
Portugal	PRT	Europe	NA	2017	European_Medicines_Agency	all	food_producing+_horses	44994	1002	35174	100	601	5812	1203	17837	3006	2706	3608	10	6313	10923	NA	1704	134993	NA	NA	-8.28	38.47	NA	NA
Portugal	PRT	Europe	NA	2018	European_Medicines_Agency	all	food_producing+_horses	65825	2114	37744	30	403	7649	1510	28886	4932	7851	10	10971	10568	13084	NA	1610	193187	NA	NA	-8.28	38.47	NA	NA
Portugal	PRT	Europe	NA	2019	European_Medicines_Agency	all	food_producing+_horses	49762	1810	36593	30	302	10656	2111	14175	5429	6434	10	3720	10254	8746	NA	302	150334	NA	NA	-8.28	38.47	NA	NA
Portugal	PRT	Europe	NA	2020	European_Medicines_Agency	all	food_producing+_horses	61497	4529	39556	40	7347	7347	1409	20331	6140	7448	0	5033	12984	11877	NA	403	185941	NA	NA	-8.28	38.47	NA	NA
Regional	NA	Africa	3869000	2014	OIE	all	NA	NA	NA	NA	NA	NA	NA	NA	NA	NA	NA	NA	NA	NA	NA	NA	NA	3869000	NA	NA	NA	NA	13	54
Regional	NA	Americas	26271000	2014	OIE	all	NA	NA	NA	NA	NA	NA	NA	NA	NA	NA	NA	NA	NA	NA	NA	NA	NA	26271000	NA	NA	NA	NA	11	32
Regional	NA	Asia_Fareast_Oceania	3396000	2014	OIE	all	NA	NA	NA	NA	NA	NA	NA	NA	NA	NA	NA	NA	NA	NA	NA	NA	NA	3396000	NA	NA	NA	NA	5	32
Regional	NA	Europe	8891000	2014	OIE	all	NA	NA	NA	NA	NA	NA	NA	NA	NA	NA	NA	NA	NA	NA	NA	NA	NA	8891000	NA	NA	NA	NA	31	53
Regional	NA	All	42427000	2014	OIE	all	NA	NA	NA	NA	NA	NA	NA	NA	NA	NA	NA	NA	NA	NA	NA	NA	NA	42427000	NA	NA	NA	NA	60	183
Regional	NA	Africa	3067000	2015	OIE	all	NA	NA	NA	NA	NA	NA	NA	NA	NA	NA	NA	NA	NA	NA	NA	NA	NA	3067000	NA	NA	NA	NA	27	54
Regional	NA	Americas	14600000	2015	OIE	all	NA	NA	NA	NA	NA	NA	NA	NA	NA	NA	NA	NA	NA	NA	NA	NA	NA	14600000	NA	NA	NA	NA	9	32
Regional	NA	Asia_Fareast_Oceania	75820000	2015	OIE	all	NA	NA	NA	NA	NA	NA	NA	NA	NA	NA	NA	NA	NA	NA	NA	NA	NA	75820000	NA	NA	NA	NA	19	32
Regional	NA	Europe	9013000	2015	OIE	all	NA	NA	NA	NA	NA	NA	NA	NA	NA	NA	NA	NA	NA	NA	NA	NA	NA	9013000	NA	NA	NA	NA	36	53
Regional	NA	All	102500000	2015	OIE	all	NA	NA	NA	NA	NA	NA	NA	NA	NA	NA	NA	NA	NA	NA	NA	NA	NA	102500000	NA	NA	NA	NA	91	183
Regional	NA	Africa	3080000	2016	OIE	all	NA	883960	9240	338800	0	0	209440	NA	317240	3080	264880	64680	0	6160	58520	0	924000	3080000	NA	proportions_from_21_countries_aggregated_class_data_included_in_Others	NA	NA	20	54
Regional	NA	Americas	19940000	2016	OIE	all	NA	8374800	877360	1615140	19940	19940	737780	NA	1415740	338980	498500	299100	19940	79760	837480	39880	4765660	19940000	NA	proportions_from_12_countries_aggregated_class_data_included_in_Others	NA	NA	13	32
Regional	NA	Asia_Fareast_Oceania	60445000	2016	OIE	all	NA	20369965	2236465	11061435	0	241780	2357355	NA	7736960	725340	2055130	785785	60445	1450680	8462300	0	2901360	60445000	NA	aggregated_class_data_included_in_Others	NA	NA	19	32
Regional	NA	Europe	8798000	2016	OIE	all	NA	2920936	193556	2093924	26394	8798	1117346	NA	598264	255142	466294	281536	35192	228748	351920	0	219950	8798000	NA	aggregated_class_data_included_in_Others	NA	NA	40	53
Regional	NA	All	92269000	2016	OIE	all	NA	32570957	3321684	15132116	92269	276807	4428912	NA	10057321	1291766	3229415	1476304	92269	1753111	9688245	0	8857824	92269000	NA	aggregated_class_data_included_in_Others	NA	NA	93	183
Regional	NA	Africa	2530000	2017	OIE	all	NA	1047420	7590	136620	0	0	146740	NA	126500	0	60720	43010	293480	5060	63250	2530	597080	2530000	NA	NA	NA	NA	24	54
Regional	NA	Americas	20312000	2017	OIE	all	NA	7860744	731232	1726520	20312	20312	812480	NA	1360904	365616	771856	1056224	40624	345304	2234320	0	2965552	20312000	NA	aggregated_class_data_included_in_Others	NA	NA	17	35
Regional	NA	Asia_Fareast_Oceania	55279000	2017	OIE	all	NA	17910396	3150903	5583179	0	718627	2819229	NA	6854596	939743	2432276	1216138	55279	1768928	7020433	0	4809273	55279000	NA	aggregated_class_data_included_in_Others	NA	NA	21	32
Regional	NA	Europe	7200000	2017	OIE	all	NA	2160000	194400	1886400	21600	14400	806400	NA	554400	309600	475200	187200	21600	273600	165600	0	129600	7200000	NA	NA	NA	NA	39	53
Regional	NA	All	85330000	2017	OIE	all	NA	28926870	4095840	9300970	85330	767970	4607820	NA	8874320	1621270	3754520	2559900	426650	2389240	9471630	0	8447670	85330000	NA	aggregated_class_data_included_in_Others	NA	NA	103	183
Regional	NA	Africa	1410000	2018	OIE	all	NA	740250	19740	139590	0	0	102930	NA	78960	1410	33840	91650	1410	4230	50760	0	145230	1410000	NA	aggregated_class_data_included_in_Others	NA	NA	24	54
Regional	NA	Americas	19141000	2018	OIE	all	NA	8517745	746499	1856677	57423	19141	803922	NA	1473857	382820	765640	421102	0	363679	1741831	0	1990664	19141000	NA	aggregated_class_data_included_in_Others	NA	NA	19	33
Regional	NA	Asia_Fareast_Oceania	41410000	2018	OIE	all	NA	16564000	2443190	5797400	41410	289870	1904860	NA	3975360	662560	1407940	869610	0	1159480	3064340	0	3229980	41410000	NA	aggregated_class_data_included_in_Others	NA	NA	22	32
Regional	NA	Europe	7460000	2018	OIE	all	NA	2320060	246180	1954520	22380	14920	738540	NA	566960	305860	529660	216340	22380	193960	231260	0	96980	7460000	NA	aggregated_class_data_included_in_Others	NA	NA	41	53
Regional	NA	All	69455000	2018	OIE	all	NA	28129275	3403295	9793155	138910	347275	3542205	NA	6112040	1319645	2778200	1597465	69455	1736375	5070215	0	5417490	69455000	NA	aggregated_class_data_included_in_Others	NA	NA	109	182
Romania	ROU	Europe	NA	2016	European_Medicines_Agency	all	food_producing+_horses	78523	9971	47052	31	312	8413	1558	31472	14957	30848	10283	623	12776	17450	NA	1558	265827	NA	NA	22	45.9	NA	NA
Romania	ROU	Europe	NA	2017	European_Medicines_Agency	all	food_producing+_horses	73197	11373	53075	29	583	7874	1750	24204	18372	31787	12540	583	13998	11956	NA	1750	263071	NA	NA	22	45.9	NA	NA
Romania	ROU	Europe	NA	2018	European_Medicines_Agency	all	food_producing+_horses	70814	9042	35458	20	508	5080	914	28041	4267	16967	20	28651	14732	17983	NA	1727	234224	NA	NA	22	45.9	NA	NA
Romania	ROU	Europe	NA	2019	European_Medicines_Agency	all	food_producing+_horses	44119	7216	38862	21	309	5773	1031	20101	5979	16802	206	16493	7628	8246	NA	1546	174332	NA	NA	22	45.9	NA	NA
Romania	ROU	Europe	NA	2020	European_Medicines_Agency	all	food_producing+_horses	47728	7422	42368	21	6082	6082	1031	23606	5257	17524	206	14638	3505	6804	NA	2268	184542	NA	NA	22	45.9	NA	NA
Serbia	SRB	Europe	NA	2019	Promet	all	all	18385.28	2619.58	11855.15	176.82	NA	6942.67	NA	4918.63	NA	11600.93	NA	2301.41	NA	2404.36	NA	3663.96	64868.79	NA	NA	21.01	44.01	NA	NA
Serbia	SRB	Europe	NA	2020	Promet	all	all	18447.62	3798.8	12597.09	223.46	NA	7634.26	NA	5964.32	NA	13451.7	NA	3633.46	NA	2818.66	NA	2871.57	71440.94	NA	NA	21.01	44.01	NA	NA
Singapore	SGP	Asia_Fareast_Oceania	NA	2015	NA	all	food_producing	998	NA	111	82	NA	NA	NA	NA	NA	101	254	NA	NA	NA	NA	158	1704	NA	NA	103.8	1.4	NA	NA
Singapore	SGP	Asia_Fareast_Oceania	NA	2016	NA	all	food_producing	661	NA	323	62	NA	75	NA	NA	NA	78	370	NA	NA	NA	NA	62	1631	NA	NA	103.8	1.4	NA	NA
Singapore	SGP	Asia_Fareast_Oceania	NA	2017	NA	all	food_producing	445	NA	89	107	NA	NA	NA	NA	NA	54	436	NA	NA	NA	NA	81	1212	NA	NA	103.8	1.4	NA	NA
Slovakia	SVK	Europe	8891000	2014	European_Medicines_Agency	all	food_producing+_horses	2112	88	4664	99	165	330	66	165	33	33	748	88	1320	308	NA	770	10989	NA	NA	21.57	48.93	NA	NA
Slovakia	SVK	Europe	8891000	2014	European_Medicines_Agency	all	food_producing+_horses	3690	74	2017	74	74	1550	172	1009	123	467	713	5	2263	271	NA	664	13166	NA	NA	21.57	48.93	NA	NA
Slovakia	SVK	Europe	9013000	2015	European_Medicines_Agency	all	food_producing+_horses	2570	133	3397	82	122	326	61	153	61	1071	765	NA	867	500	NA	82	10190	NA	NA	21.57	48.93	NA	NA
Slovakia	SVK	Europe	9013000	2015	European_Medicines_Agency	all	food_producing+_horses	3848	48	2105	73	97	1718	194	1016	73	411	871	7	895	290	NA	508	12154	NA	NA	21.57	48.93	NA	NA
Slovakia	SVK	Europe	NA	2016	European_Medicines_Agency	all	food_producing+_horses	4821	155	2372	109	93	1659	155	1380	78	791	698	31	2310	279	NA	558	15489	NA	NA	21.57	48.93	NA	NA
Slovakia	SVK	Europe	NA	2016	European_Medicines_Agency	all	food_producing+_horses	4157	112	2562	90	90	1348	157	2225	67	427	764	5	1191	382	NA	337	13914	NA	NA	21.57	48.93	NA	NA
Slovakia	SVK	Europe	NA	2017	European_Medicines_Agency	all	food_producing+_horses	5607	82	2152	147	114	1630	228	1597	163	815	1043	7	2070	375	NA	293	16323	NA	NA	21.57	48.93	NA	NA
Slovakia	SVK	Europe	NA	2018	European_Medicines_Agency	all	food_producing+_horses	4058	85	1944	334	85	1183	169	228	42	338	591	0	761	254	NA	254	10326	NA	NA	21.57	48.93	NA	NA
Slovakia	SVK	Europe	NA	2019	European_Medicines_Agency	all	food_producing+_horses	2995	103	1962	103	103	1343	207	516	103	826	10	516	1343	310	NA	310	10750	NA	NA	21.57	48.93	NA	NA
Slovakia	SVK	Europe	NA	2020	European_Medicines_Agency	all	food_producing+_horses	3211	100	2308	40	100	1405	201	301	100	903	802	0	1605	501	NA	301	11878	NA	NA	21.57	48.93	NA	NA
Slovenia	SVN	Europe	NA	2010	European_Medicines_Agency	all	food_producing+_horses	1092	143	3444	25	17	1092	151	42	1092	672	462	25	8	8	NA	168	8441	NA	NA	14.78	46.07	NA	NA
Slovenia	SVN	Europe	NA	2011	European_Medicines_Agency	all	food_producing+_horses	1147	320	3034	31	16	546	148	445	367	109	1076	16	62	23	NA	468	7808	NA	NA	14.78	46.07	NA	NA
Slovenia	SVN	Europe	NA	2012	European_Medicines_Agency	all	food_producing+_horses	843	190	2706	27	27	347	136	211	170	510	748	3	88	14	NA	775	6795	NA	NA	14.78	46.07	NA	NA
Slovenia	SVN	Europe	NA	2013	European_Medicines_Agency	all	food_producing+_horses	564	116	1564	20	20	516	80	108	112	416	316	3	44	8	NA	112	3999	NA	NA	14.78	46.07	NA	NA
Slovenia	SVN	Europe	8891000	2014	European_Medicines_Agency	all	food_producing+_horses	564	125	2622	17	23	581	103	319	108	416	678	1	23	11	NA	103	5694	NA	NA	14.78	46.07	NA	NA
Slovenia	SVN	Europe	9013000	2015	European_Medicines_Agency	all	food_producing+_horses	450	104	2024	17	35	519	104	156	52	450	519	2	35	17	NA	69	4553	NA	NA	14.78	46.07	NA	NA
Slovenia	SVN	Europe	NA	2016	European_Medicines_Agency	all	food_producing+_horses	463	125	2937	18	36	516	107	53	18	409	516	5	89	18	NA	53	5363	NA	NA	14.78	46.07	NA	NA
Slovenia	SVN	Europe	NA	2017	European_Medicines_Agency	all	food_producing+_horses	791	129	4083	18	37	441	110	37	18	405	533	0	55	18	NA	37	6712	NA	NA	14.78	46.07	NA	NA
Slovenia	SVN	Europe	NA	2018	European_Medicines_Agency	all	food_producing+_horses	840	210	5250	11	42	420	105	53	11	525	0	525	210	42	NA	21	8265	NA	NA	14.78	46.07	NA	NA
Slovenia	SVN	Europe	NA	2019	European_Medicines_Agency	all	food_producing+_horses	1062	212	5418	11	42	425	106	42	11	319	11	637	106	11	NA	11	8424	NA	NA	14.78	46.07	NA	NA
Slovenia	SVN	Europe	NA	2020	European_Medicines_Agency	all	food_producing+_horses	1391	214	2997	11	428	428	107	54	11	214	11	642	107	21	NA	11	6647	NA	NA	14.78	46.07	NA	NA
South_Africa	ZAF	Africa	NA	2014	NA	all	all	277670	4236	29378	502	NA	35117	NA	57308	NA	17910	6304	NA	9294	NA	NA	5376	443095	NA	558614 used as growth promoters (not included in total)	22.9	30.6	NA	NA
South_Africa	ZAF	Africa	NA	2015	NA	all	all	262232	3742	15016	922	NA	175049	NA	125899	433	1318	6907	6259	8562	NA	NA	4480	610819	NA	980782 used for growth promoter (not included in total)	22.9	30.6	NA	NA
Spain	ESP	Europe	NA	2009	AEMPS	all	food_producing	344360	8020	179620	570	1410	245730	NA	77500	93170	24520	51190	4130	54530	100	NA	17500	1102350	NA	Data coverage assumed to be at least 90%	-4.2	37.32	NA	NA
Spain	ESP	Europe	NA	2010	European_Medicines_Agency	all	food_producing+_horses	698400	6984	296820	873	5238	69840	10476	73332	122220	78570	61110	5238	76824	226980	NA	2444	1735349	NA	NA	-4.2	37.32	NA	NA
Spain	ESP	Europe	NA	2011	European_Medicines_Agency	all	food_producing+_horses	638661	8895	377148	534	1779	44475	7116	135204	133425	67602	60486	1779	78276	186795	NA	37359	1779534	NA	NA	-4.2	37.32	NA	NA
Spain	ESP	Europe	NA	2012	European_Medicines_Agency	all	food_producing+_horses	656884	11851	262415	339	1693	55869	10158	148984	115124	98194	49097	5079	81264	177765	NA	22009	1696725	NA	NA	-4.2	37.32	NA	NA
Spain	ESP	Europe	NA	2013	European_Medicines_Agency	all	food_producing+_horses	878558	15413	497629	440	2202	72663	13211	145324	114499	121105	63855	4404	94682	149729	NA	28625	2202339	NA	NA	-4.2	37.32	NA	NA
Spain	ESP	Europe	8891000	2014	European_Medicines_Agency	all	food_producing+_horses	1043293	26675	643166	296	2964	266751	38531	180798	180798	127448	71134	5928	97809	254895	NA	26675	2967161	NA	NA	-4.2	37.32	NA	NA
Spain	ESP	Europe	9013000	2015	European_Medicines_Agency	all	food_producing+_horses	1016067	34647	697463	753	2260	341953	66282	178508	140095	113733	67788	6026	74567	262867	NA	25609	3028618	NA	NA	-4.2	37.32	NA	NA
Spain	ESP	Europe	NA	2016	European_Medicines_Agency	all	food_producing+_horses	883365	26313	694663	752	2255	280421	54130	131565	115777	206745	63903	6014	69917	165396	NA	24058	2725274	NA	NA	-4.2	37.32	NA	NA
Spain	ESP	Europe	NA	2017	European_Medicines_Agency	all	food_producing+_horses	482620	47421	447437	229	1530	113198	19121	77250	339593	93312	37478	2295	56599	33653	NA	9943	1761679	NA	NA	-4.2	37.32	NA	NA
Spain	ESP	Europe	NA	2018	European_Medicines_Agency	all	food_producing+_horses	489330	44276	539803	200	3098	73859	12593	78457	151417	43876	0	174104	38879	25686	NA	47674	1723252	NA	NA	-4.2	37.32	NA	NA
Spain	ESP	Europe	NA	2019	European_Medicines_Agency	all	food_producing+_horses	238969	47654	321662	1301	2202	72181	10612	80491	99412	28732	0	69879	18721	7108	NA	9511	1008435	NA	NA	-4.2	37.32	NA	NA
Spain	ESP	Europe	NA	2020	European_Medicines_Agency	all	food_producing+_horses	280289	51772	425691	401	97636	97636	17024	89024	124673	30242	0	88222	22531	3505	NA	12217	1340863	NA	NA	-4.2	37.32	NA	NA
Sweden	SWE	Europe	NA	1980	SVA_National_Veterinary_Institute_of_Sweden	Pigs	group_medication(feed_or_water)	9270	0	0	0	0	0	0	308	NA	0	0	0	0	0	0	7041	16619	NA	Other_antibiotics_include:_nitroimidazoles,_quinoxaline;_mostly_or_exclusively_intented_for_treatment_of_Pigs_	14	56.6	NA	NA
Sweden	SWE	Europe	NA	1980	SVA_National_Veterinary_Institute_of_Sweden	all	all	9819	47	3291	0	0	6600	134	603	NA	5274	0	NA	0	NA	NA	15491	41259	NA	Cephalosporin_authorised_first_in_1997,_presented_under_other_beta-lactam_antimicrobials;_Other_antibiotics_include:_quinoxalines,_streptogramins,_nitroimidazoles,_antimicrobial_feed_additives_(avoparcin,_bacitracin,_nitrovin,_oleandromycin_and_spiramycin)	14	56.6	NA	NA
Sweden	SWE	Europe	NA	1984	SVA_National_Veterinary_Institute_of_Sweden	all	all	12955	49	5502	0	0	4325	186	887	NA	5608	0	NA	0	NA	NA	21037	50549	NA	Cephalosporin_authorised_first_in_1997,_presented_under_other_beta-lactam_antimicrobials;_Other_antibiotics_include:_quinoxalines,_streptogramins,_nitroimidazoles,_antimicrobial_feed_additives_(avoparcin,_bacitracin,_nitrovin,_oleandromycin_and_spiramycin)	14	56.6	NA	NA
Sweden	SWE	Europe	NA	1988	SVA_National_Veterinary_Institute_of_Sweden	Pigs	group_medication(feed_or_water)	4177	0	0	0	0	0	0	751	NA	0	0	0	101	0	0	9809	14838	NA	Other_antibiotics_include:_nitroimidazoles,_streptogramin,_quinoxaline;_mostly_or_exclusively_intented_for_treatment_of_Pigs	14	56.6	NA	NA
Sweden	SWE	Europe	NA	1988	SVA_National_Veterinary_Institute_of_Sweden	all	all	4691	35	7798	0	0	3072	250	1205	NA	3194	0	NA	124	NA	NA	9819	30188	NA	Cephalosporin_authorised_first_in_1997,_presented_under_other_beta-lactam_antimicrobials;_Other_antibiotics_include:_quinoxalines,_streptogramins,_nitroimidazoles,_antimicrobial_feed_additives_(avoparcin,_bacitracin,_nitrovin,_oleandromycin_and_spiramycin)	14	56.6	NA	NA
Sweden	SWE	Europe	NA	1990	SVA_National_Veterinary_Institute_of_Sweden	fish	farmed	992	0	0	0	0	0	0	0	0	0	0	29	0	0	0	0	1021	NA	Administration_route_include:_feed,_intra-peritoneal_and_immersion	14	56.6	NA	NA
Sweden	SWE	Europe	NA	1992	SVA_National_Veterinary_Institute_of_Sweden	fish	farmed	128	0	0	0	0	130	NA	0	0	0	0	63	0	0	0	0	321	NA	Administration_route_include:_feed,_intra-peritoneal_and_immersion	14	56.6	NA	NA
Sweden	SWE	Europe	NA	1992	SVA_National_Veterinary_Institute_of_Sweden	all	all	8023	0	8283	0	0	2362	284	1710	NA	2139	147	NA	268	NA	NA	7826	31042	NA	Cephalosporin_authorised_first_in_1997,_presented_under_other_beta-lactam_antimicrobials;_Other_antibiotics_include:_quinoxalines,_streptogramins,_nitroimidazoles,_antimicrobial_feed_additives_(avoparcin,_bacitracin,_nitrovin,_oleandromycin_and_spiramycin)	14	56.6	NA	NA
Sweden	SWE	Europe	NA	1994	SVA_National_Veterinary_Institute_of_Sweden	fish	farmed	133	0	0	0	0	19	NA	0	0	0	0	107	0	0	0	0	259	NA	Administration_route_include:_feed,_intra-peritoneal_and_immersion	14	56.6	NA	NA
Sweden	SWE	Europe	NA	1996	SVA_National_Veterinary_Institute_of_Sweden	fish	farmed	50	0	0	0	0	87	NA	0	0	0	0	63	0	0	0	0	200	NA	Administration_route_include:_feed,_intra-peritoneal_and_immersion	14	56.6	NA	NA
Sweden	SWE	Europe	NA	1996	SVA_National_Veterinary_Institute_of_Sweden	Pigs	group_medication(feed_or_water)	2089	0	0	0	0	0	0	975	NA	0	27	0	1069	0	0	1623	5783	NA	Other_antibiotics_include:_streptogramin,_quinoxaline;_mostly_or_exclusively_intented_for_treatment_of_Pigs	14	56.6	NA	NA
Sweden	SWE	Europe	NA	1996	SVA_National_Veterinary_Institute_of_Sweden	Chicken	Chickens(layers+broilers)	12	0	NA	NA	NA	52.8	NA	1.8	NA	NA	11.9	NA	NA	NA	NA	NA	78.5	NA	Substance_classes_for_which_total_amount_prescribed_was_below_1_kg_each_of_the_years_were_excluded	14	56.6	NA	NA
Sweden	SWE	Europe	NA	1996	SVA_National_Veterinary_Institute_of_Sweden	all	all	2698	0	9653	0	0	2198	339	1649	NA	1164	173	NA	1142	NA	NA	1623	20639	NA	Cephalosporin_authorised_first_in_1997,_presented_under_other_beta-lactam_antimicrobials;_Other_antibiotics_include:_quinoxalines,_streptogramins	14	56.6	NA	NA
Sweden	SWE	Europe	NA	1997	SVA_National_Veterinary_Institute_of_Sweden	Chicken	Chickens(layers+broilers)	6.2	0	NA	NA	NA	50.2	NA	6.2	NA	NA	16.4	NA	NA	NA	NA	NA	79	NA	Substance_classes_for_which_total_amount_prescribed_was_below_1_kg_each_of_the_years_were_excluded	14	56.6	NA	NA
Sweden	SWE	Europe	NA	1997	SVA_National_Veterinary_Institute_of_Sweden	all	all	2558	0	9622	53	NA	2151	352	1747	NA	1077	179	NA	1094	NA	NA	822	19655	NA	Cephalosporin_authorised_first_in_1997,_presented_under_other_beta-lactam_antimicrobials;_Other_antibiotics_include:_quinoxalines,_streptogramins	14	56.6	NA	NA
Sweden	SWE	Europe	NA	1998	SVA_National_Veterinary_Institute_of_Sweden	fish	farmed	32	3	0	0	0	0	0	0	0	0	0	21	0	0	0	0	56	NA	Administration_route_include:_feed,_intra-peritoneal_and_immersion	14	56.6	NA	NA
Sweden	SWE	Europe	NA	1998	SVA_National_Veterinary_Institute_of_Sweden	Pigs	group_medication(feed_or_water)	2230	0	0	0	0	0	0	1201	NA	0	25	0	969	0	0	150	4575	NA	Other_antibiotics_include:_streptogramin;_mostly_or_exclusively_intented_for_treatment_of_Pigs	14	56.6	NA	NA
Sweden	SWE	Europe	NA	1998	SVA_National_Veterinary_Institute_of_Sweden	Chicken	Chickens(layers+broilers)	8.1	0	NA	NA	NA	68.8	NA	12.6	NA	NA	13.7	NA	NA	NA	NA	NA	103.2	NA	Substance_classes_for_which_total_amount_prescribed_was_below_1_kg_each_of_the_years_were_excluded	14	56.6	NA	NA
Sweden	SWE	Europe	NA	1998	SVA_National_Veterinary_Institute_of_Sweden	all	all	2897	0	9371	133	NA	2345	390	1846	NA	930	175	NA	1032	NA	NA	150	19269	NA	Cephalosporin_authorised_first_in_1997,_presented_under_other_beta-lactam_antimicrobials;_Other_antibiotics_include:_streptogramins	14	56.6	NA	NA
Sweden	SWE	Europe	NA	1999	SVA_National_Veterinary_Institute_of_Sweden	Pigs	group_medication(feed_or_water)	1545	0	0	0	0	0	0	908	NA	0	11	0	795	0	0	125	3384	NA	Other_antibiotics_include:_streptogramin;_mostly_or_exclusively_intented_for_treatment_of_Pigs	14	56.6	NA	NA
Sweden	SWE	Europe	NA	1999	SVA_National_Veterinary_Institute_of_Sweden	Chicken	Chickens(layers+broilers)	7.8	0	NA	NA	NA	72.3	NA	2.1	NA	NA	3.7	NA	NA	NA	NA	NA	85.9	NA	Substance_classes_for_which_total_amount_prescribed_was_below_1_kg_each_of_the_years_were_excluded	14	56.6	NA	NA
Sweden	SWE	Europe	NA	1999	SVA_National_Veterinary_Institute_of_Sweden	all	all	2251	0	9501	245	NA	2403	397	1467	NA	846	155	NA	847	NA	NA	125	18237	NA	Cephalosporin_authorised_first_in_1997,_presented_under_other_beta-lactam_antimicrobials;_Other_antibiotics_include:_streptogramins	14	56.6	NA	NA
Sweden	SWE	Europe	NA	2000	SVA_National_Veterinary_Institute_of_Sweden	fish	farmed	2	5	0	0	0	0	0	0	0	0	0	29	0	0	0	0	36	NA	Administration_route_include:_feed,_intra-peritoneal_and_immersion	14	56.6	NA	NA
Sweden	SWE	Europe	NA	2000	SVA_National_Veterinary_Institute_of_Sweden	Pigs	group_medication(feed_or_water)	1111	0	0	0	0	0	0	821	NA	0	7	0	815	0	0	0	2754	NA	mostly_or_exclusively_intented_for_treatment_of_Pigs	14	56.6	NA	NA
Sweden	SWE	Europe	NA	2000	SVA_National_Veterinary_Institute_of_Sweden	Chicken	Chickens(layers+broilers)	8.4	0	NA	NA	NA	55.6	NA	5.6	NA	NA	2.2	NA	NA	NA	NA	NA	71.8	NA	Substance_classes_for_which_total_amount_prescribed_was_below_1_kg_each_of_the_years_were_excluded	14	56.6	NA	NA
Sweden	SWE	Europe	NA	2000	SVA_National_Veterinary_Institute_of_Sweden	all	all	1754	0	9106	315	NA	2338	390	1352	NA	797	156	0	871	0	0	0	17079	NA	Cephalosporin_authorised_first_in_1997,_presented_under_other_beta-lactam_antimicrobials	14	56.6	NA	NA
Sweden	SWE	Europe	NA	2001	SVA_National_Veterinary_Institute_of_Sweden	fish	farmed	4	5	0	0	0	0	0	0	0	0	0	21	0	0	0	0	30	NA	Administration_route_include:_feed,_intra-peritoneal_and_immersion	14	56.6	NA	NA
Sweden	SWE	Europe	NA	2001	SVA_National_Veterinary_Institute_of_Sweden	Pigs	group_medication(feed_or_water)	822	0	0	0	0	0	0	988	NA	0	13	0	793	0	0	0	2616	NA	mostly_or_exclusively_intented_for_treatment_of_Pigs	14	56.6	NA	NA
Sweden	SWE	Europe	NA	2001	SVA_National_Veterinary_Institute_of_Sweden	all	all	1453	0	9166	474	NA	2485	414	1510	NA	770	182	0	841	0	0	0	17295	NA	Cephalosporin_authorised_first_in_1997,_presented_under_other_beta-lactam_antimicrobials	14	56.6	NA	NA
Sweden	SWE	Europe	NA	2002	SVA_National_Veterinary_Institute_of_Sweden	fish	farmed	16	10	0	0	0	0	0	0	0	0	0	14	0	0	0	0	40	NA	Administration_route_include:_feed,_intra-peritoneal_and_immersion	14	56.6	NA	NA
Sweden	SWE	Europe	NA	2002	SVA_National_Veterinary_Institute_of_Sweden	Pigs	group_medication(feed_or_water)	777	0	0	0	0	0	0	935	NA	0	7	0	939	0	0	0	2658	NA	mostly_or_exclusively_intented_for_treatment_of_Pigs	14	56.6	NA	NA
Sweden	SWE	Europe	NA	2002	SVA_National_Veterinary_Institute_of_Sweden	all	all	1415	0	8946	676	NA	2477	414	1412	NA	753	185	0	988	0	0	0	17266	NA	Cephalosporin_authorised_first_in_1997,_presented_under_other_beta-lactam_antimicrobials;_Not_listed_counted_as_0	14	56.6	NA	NA
Sweden	SWE	Europe	NA	2003	SVA_National_Veterinary_Institute_of_Sweden	fish	farmed	12	5	0	0	0	0	0	0	0	0	0	23	0	0	0	0	40	NA	Administration_route_include:_feed,_intra-peritoneal_and_immersion	14	56.6	NA	NA
Sweden	SWE	Europe	NA	2003	SVA_National_Veterinary_Institute_of_Sweden	all	all	1307	0	8449	832	NA	2326	381	1124	NA	645	184	0	744	0	0	0	15992	NA	Cephalosporin_authorised_first_in_1997,_presented_under_other_beta-lactam_antimicrobials;_Not_listed_counted_as_0	14	56.6	NA	NA
Sweden	SWE	Europe	NA	2004	SVA_National_Veterinary_Institute_of_Sweden	fish	farmed	2	7	0	0	0	0	0	0	0	0	0	8	0	0	0	0	17	NA	Administration_route_include:_feed,_intra-peritoneal_and_immersion	14	56.6	NA	NA
Sweden	SWE	Europe	NA	2004	SVA_National_Veterinary_Institute_of_Sweden	all	all	1329	0	8689	928	NA	2462	406	1095	NA	606	187	0	387	0	0	0	16089	NA	Cephalosporin_authorised_first_in_1997,_presented_under_other_beta-lactam_antimicrobials;_Not_listed_counted_as_0	14	56.6	NA	NA
Sweden	SWE	Europe	NA	2005	SVA_National_Veterinary_Institute_of_Sweden	fish	farmed	10	4	0	0	0	0	0	0	0	0	0	3	0	0	0	0	17	NA	Administration_route_include:_feed,_intra-peritoneal_and_immersion	14	56.6	NA	NA
Sweden	SWE	Europe	NA	2005	SVA_National_Veterinary_Institute_of_Sweden	all	all	1562	0	8482	1009	NA	2535	437	1080	NA	762	184	0	338	NA	0	0	16389	NA	Cephalosporin_authorised_first_in_1997,_presented_under_other_beta-lactam_antimicrobials;_Not_listed_counted_as_0	14	56.6	NA	NA
Sweden	SWE	Europe	NA	2006	SVA_National_Veterinary_Institute_of_Sweden	fish	farmed	13	12	0	0	0	0	0	0	0	0	0	3	0	0	0	0	28	NA	Administration_route_include:_feed,_intra-peritoneal_and_immersion	14	56.6	NA	NA
Sweden	SWE	Europe	NA	2006	SVA_National_Veterinary_Institute_of_Sweden	all	all	1516	0	8780	1217	NA	2543	450	1254	NA	750	195	0	459	NA	0	0	17164	NA	Cephalosporin_authorised_first_in_1997,_presented_under_other_beta-lactam_antimicrobials;_Not_listed_counted_as_0	14	56.6	NA	NA
Sweden	SWE	Europe	NA	2007	SVA_National_Veterinary_Institute_of_Sweden	fish	farmed	10	5	0	0	0	0	0	0	0	0	0	6	0	0	0	0	21	NA	Administration_route_include:_feed,_intra-peritoneal_and_immersion	14	56.6	NA	NA
Sweden	SWE	Europe	NA	2007	SVA_National_Veterinary_Institute_of_Sweden	all	all	1853	0	8509	954	NA	2427	438	1520	NA	718	180	0	506	NA	0	0	17105	NA	Cephalosporin_authorised_first_in_1997,_presented_under_other_beta-lactam_antimicrobials;_Not_listed_counted_as_0	14	56.6	NA	NA
Sweden	SWE	Europe	NA	2008	SVA_National_Veterinary_Institute_of_Sweden	all	companion_animals	87	0	880	847	NA	205	15	238	NA	61	48	0	1	NA	0	0	2382	NA	NA	14	56.6	NA	NA
Sweden	SWE	Europe	NA	2008	SVA_National_Veterinary_Institute_of_Sweden	horses	food_producing	4	0	215	2	NA	1446	291	4	NA	43	1	0	1	NA	0	0	2007	NA	NA	14	56.6	NA	NA
Sweden	SWE	Europe	NA	2008	SVA_National_Veterinary_Institute_of_Sweden	Cattle	food_producing	238	0	746	8	NA	0	6	10	NA	168	20	0	0	NA	0	0	1196	NA	NA	14	56.6	NA	NA
Sweden	SWE	Europe	NA	2008	SVA_National_Veterinary_Institute_of_Sweden	Pigs	food_producing	840	0	1218	0	0	365	72	597	NA	200	18	0	568	NA	0	0	3878	NA	NA	14	56.6	NA	NA
Sweden	SWE	Europe	NA	2008	SVA_National_Veterinary_Institute_of_Sweden	Chicken	food_producing	5	0	57	0	0	0	0	29	NA	0	3	0	0	NA	0	0	94	NA	NA	14	56.6	NA	NA
Sweden	SWE	Europe	NA	2008	SVA_National_Veterinary_Institute_of_Sweden	all	food_producing+horses	1515	0	7831	28	NA	2119	405	801	NA	570	122	0	571	NA	0	0	13962	NA	NA	14	56.6	NA	NA
Sweden	SWE	Europe	NA	2008	SVA_National_Veterinary_Institute_of_Sweden	all	other_or_unknown	74	0	142	0	NA	3	1	69	NA	17	0	0	3	NA	0	0	309	NA	NA	14	56.6	NA	NA
Sweden	SWE	Europe	NA	2008	SVA_National_Veterinary_Institute_of_Sweden	all	all	1649	0	8696	820	NA	2303	416	1096	NA	643	169	0	572	NA	0	0	16364	NA	NA	14	56.6	NA	NA
Sweden	SWE	Europe	NA	2009	SVA_National_Veterinary_Institute_of_Sweden	all	companion_animals	94	0	982	716	NA	234	NA	227	NA	97	49	0	0	NA	0	0	2399	NA	NA	14	56.6	NA	NA
Sweden	SWE	Europe	NA	2009	SVA_National_Veterinary_Institute_of_Sweden	all	food_producing+horses	1057	0	7634	22	NA	1894	NA	682	NA	493	115	0	398	NA	0	0	12295	NA	NA	14	56.6	NA	NA
Sweden	SWE	Europe	NA	2009	SVA_National_Veterinary_Institute_of_Sweden	all	other_or_unknown	1174	0	8789	0	0	2128	379	988	0	609	164	0	398	0	0	738	15367	NA	NA	14	56.6	NA	NA
Sweden	SWE	Europe	NA	2009	SVA_National_Veterinary_Institute_of_Sweden	all	all	1174	0	8789	738	NA	2128	379	988	NA	609	164	0	398	NA	0	0	15367	NA	NA	14	56.6	NA	NA
Sweden	SWE	Europe	NA	2010	SVA_National_Veterinary_Institute_of_Sweden	all	companion_animals	104	0	715	555	NA	50	9	253	NA	32	39	0	0	NA	0	0	1757	NA	NA	14	56.6	NA	NA
Sweden	SWE	Europe	NA	2010	SVA_National_Veterinary_Institute_of_Sweden	all	food_producing+horses+others	1011	0	7738	20	NA	1948	348	486	NA	525	109	0	174	NA	0	0	12359	NA	NA	14	56.6	NA	NA
Sweden	SWE	Europe	NA	2010	SVA_National_Veterinary_Institute_of_Sweden	all	all	1115	0	8453	575	NA	1998	357	739	NA	557	148	0	174	NA	0	0	14116	NA	NA	14	56.6	NA	NA
Sweden	SWE	Europe	NA	2011	SVA_National_Veterinary_Institute_of_Sweden	all	companion_animals	77	0	727	484	NA	204	8	253	NA	25	36	0	0	NA	0	0	1814	NA	NA	14	56.6	NA	NA
Sweden	SWE	Europe	NA	2011	SVA_National_Veterinary_Institute_of_Sweden	all	food_producing+horses+others	996	0	6692	14	NA	1663	330	395	NA	478	84	0	140	NA	0	0	10792	NA	NA	14	56.6	NA	NA
Sweden	SWE	Europe	NA	2011	SVA_National_Veterinary_Institute_of_Sweden	all	all	1073	0	7419	498	NA	1867	338	648	NA	503	120	0	140	NA	0	0	12606	NA	NA	14	56.6	NA	NA
Sweden	SWE	Europe	NA	2012	SVA_National_Veterinary_Institute_of_Sweden	all	all	881	NA	7011	410	NA	1813	329	632	NA	483	106	0	99	NA	0	0	11764	NA	NA	14	56.6	NA	NA
Sweden	SWE	Europe	NA	2013	SVA_National_Veterinary_Institute_of_Sweden	all	all	935	3	6599	330	NA	1707	320	564	NA	341	52	0	126	NA	0	0	10977	NA	NA	14	56.6	NA	NA
Sweden	SWE	Europe	8891000	2014	SVA_National_Veterinary_Institute_of_Sweden	all	all	787	7	6144	299	NA	1699	314	484	NA	378	45	0	114	NA	0	0	10271	NA	NA	14	56.6	NA	NA
Sweden	SWE	Europe	9013000	2015	SVA_National_Veterinary_Institute_of_Sweden	all	all	685	11	6503	267	NA	1634	313	485	NA	414	34	0	122	NA	0	0	10468	NA	NA	14	56.6	NA	NA
Sweden	SWE	Europe	NA	2016	SVA_National_Veterinary_Institute_of_Sweden	all	all	515	36	6674	242	NA	1643	318	472	NA	385	30	0	228	NA	0	0	10543	NA	NA	14	56.6	NA	NA
Sweden	SWE	Europe	NA	2017	SVA_National_Veterinary_Institute_of_Sweden	all	all	521	21	6580	210	NA	1678	326	514	NA	357	26	0	78	NA	0	0	10311	NA	NA	14	56.6	NA	NA
Sweden	SWE	Europe	NA	2018	SVA_National_Veterinary_Institute_of_Sweden	all	all	515	129	6526	187	NA	1448	279	578	NA	351	29	0	NA	NA	0	0	10042	NA	NA	14	56.6	NA	NA
Sweden	SWE	Europe	NA	2018	European_Medicines_Agency	all	food_producing+_horses	624	0	6452	0	10	1561	312	520	10	0	104	312	0	0	NA	312	10217	NA	NA	14	56.6	NA	NA
Sweden	SWE	Europe	NA	2019	SVA_National_Veterinary_Institute_of_Sweden	all	all	522	NA	6227	161	NA	1445	281	486	NA	343	20	NA	NA	NA	NA	115	9600	NA	NA	14	56.6	NA	NA
Sweden	SWE	Europe	NA	2019	European_Medicines_Agency	all	food_producing+_horses	543	0	5975	0	11	1521	326	435	33	0	43	326	0	0	NA	109	9322	NA	NA	14	56.6	NA	NA
Sweden	SWE	Europe	NA	2020	SVA_National_Veterinary_Institute_of_Sweden	all	all	609	NA	5771	162	NA	1462	285	447	NA	393	25	NA	NA	NA	NA	151	9305	NA	NA	14	56.6	NA	NA
Sweden	SWE	Europe	NA	2020	European_Medicines_Agency	all	food_producing+_horses	649	0	5841	0	0	1622	324	324	43	0	108	433	0	0	NA	216	9560	NA	NA	14	56.6	NA	NA
Sweden	SWE	Europe	NA	2020	SVA_National_Veterinary_Institute_of_Sweden	Pig	NA	NA	NA	NA	NA	NA	NA	NA	NA	NA	NA	NA	NA	NA	NA	NA	NA	3219	NA	NA	14	56.6	NA	NA
Sweden	SWE	Europe	NA	2021	SVA_National_Veterinary_Institute_of_Sweden	Pig	NA	NA	NA	NA	NA	NA	NA	NA	NA	NA	NA	NA	NA	NA	NA	NA	NA	3162	NA	NA	14	56.6	NA	NA
Switzerland	CHE	Europe	NA	2006	ARCH-VET	all	livestock_animal	14992	NA	12632	131	NA	27025	2079	3667	NA	3692	318	NA	NA	1829	NA	122	66487	NA	Other_antibiotics_include:_Pleuromutiline,_Polypeptide,_Quinolone,_Amphenicole	8.2	46.91	NA	NA
Switzerland	CHE	Europe	NA	2006	ARCH-VET	all	pets	NA	95	334	315	NA	44	NA	43	NA	32	24	NA	NA	NA	NA	52	939	NA	Other_antibiotics_include:__Imidazole,_Nitrofurane,_Polymyxine,_Polypeptide,_Steroidantibiotika,_Tetracycline,_Trimethoprim_	8.2	46.91	NA	NA
Switzerland	CHE	Europe	NA	2006	ARCH-VET	all	all	15025	202	12966	446	NA	27069	2083	3606	104	3724	343	NA	NA	1829	NA	29	67426	NA	Other_antibiotics_include:_Imidazole,_Nitrofurane,_Pleuromutiline,_Polypeptide_(except_Polymyxine),_Quinolone,_Steroidantibiotika	8.2	46.91	NA	NA
Switzerland	CHE	Europe	NA	2007	ARCH-VET	all	livestock_animal	16664	NA	12630	152	NA	29086	2013	4081	NA	3688	360	NA	NA	1666	NA	295	70635	NA	Other_antibiotics_include:_Pleuromutiline,_Polypeptide,_Quinolone,_Amphenicole	8.2	46.91	NA	NA
Switzerland	CHE	Europe	NA	2007	ARCH-VET	all	pets	NA	99	360	329	NA	45	NA	46	NA	33	25	NA	NA	NA	NA	57	994	NA	Other_antibiotics_include:__Imidazole,_Nitrofurane,_Polymyxine,_Polypeptide,_Steroidantibiotika,_Tetracycline,_Trimethoprim_	8.2	46.91	NA	NA
Switzerland	CHE	Europe	NA	2007	ARCH-VET	all	all	16699	232	12990	481	NA	29131	2018	4022	106	3722	385	NA	NA	1666	NA	178	71630	NA	Other_antibiotics_include:_Imidazole,_Nitrofurane,_Pleuromutiline,_Polypeptide_(except_Polymyxine),_Quinolone,_Steroidantibiotika	8.2	46.91	NA	NA
Switzerland	CHE	Europe	NA	2008	ARCH-VET	all	livestock_animal	16704	NA	10827	169	NA	29088	1854	4265	NA	3688	408	NA	NA	NA	NA	263	67266	NA	Other_antibiotics_include:_Pleuromutilins,_lincosamide,_quinolones,_amphenicoles	8.2	46.91	NA	NA
Switzerland	CHE	Europe	NA	2008	ARCH-VET	all	pets	NA	NA	385	332	NA	41	NA	NA	NA	33	25	NA	NA	NA	NA	171	987	NA	Other_antibiotics_include:_Imidazoles,_nitrofurans,_polypeptides,_steroidal_antibiotics,_tetracyclines,_trimethoprimes,_amphenicoles,_macrolides,_lincosamides	8.2	46.91	NA	NA
Switzerland	CHE	Europe	NA	2008	ARCH-VET	all	all	16719	253	11275	501	NA	29129	1858	4287	NA	3721	433	NA	NA	1577	NA	139	69892	NA	Other_antibiotics_include:_Imidazoles,_nitrofurans,_pleuromutilins,_lincosamides,_polypeptides_excluding_polymyxins,_steroidal_antibiotics,_quinolones_	8.2	46.91	NA	NA
Switzerland	CHE	Europe	NA	2009	ARCH-VET	all	livestock_animal	15546	NA	10226	203	NA	27231	1749	4003	NA	3549	403	NA	NA	1543	NA	271	64724	NA	Other_antibiotics_include:_Pleuromutilins,_lincosamide,_quinolones,_amphenicoles	8.2	46.91	NA	NA
Switzerland	CHE	Europe	NA	2009	ARCH-VET	all	pets	NA	NA	412	317	NA	30	NA	NA	NA	24	24	NA	NA	NA	NA	174	981	NA	Other_antibiotics_include:_Imidazoles,_nitrofurans,_polypeptides,_steroidal_antibiotics,_tetracyclines,_trimethoprimes,_amphenicoles,_macrolides,_lincosamides	8.2	46.91	NA	NA
Switzerland	CHE	Europe	NA	2009	ARCH-VET	all	all	15559	271	10638	520	NA	27261	1752	4026	NA	3573	427	NA	NA	1544	NA	135	65706	NA	Other_antibiotics_include:_Imidazoles,_nitrofurans,_pleuromutilins,_lincosamides,_polypeptides_excluding_polymyxins,_steroidal_antibiotics,_quinolones	8.2	46.91	NA	NA
Switzerland	CHE	Europe	NA	2010	ARCH-VET	all	livestock_animal	14746	NA	10793	237	NA	25672	1702	3806	NA	3215	388	NA	NA	1489	NA	303	62351	NA	Other_antibiotics_include:_Pleuromutilins,_lincosamide,_quinolones,_amphenicoles	8.2	46.91	NA	NA
Switzerland	CHE	Europe	NA	2010	ARCH-VET	all	pets	NA	NA	417	331	NA	24	NA	NA	NA	7	27	NA	NA	NA	NA	149	955	NA	Other_antibiotics_include:_Imidazoles,_nitrofurans,_polypeptides,_steroidal_antibiotics,_tetracyclines,_trimethoprimes,_amphenicoles,_macrolides,_lincosamides	8.2	46.91	NA	NA
Switzerland	CHE	Europe	NA	2010	ARCH-VET	all	all	14749	258	11210	568	NA	25696	1704	3828	NA	3222	415	NA	NA	1489	NA	165	63304	NA	Other_antibiotics_include:_Imidazoles,_nitrofurans,_pleuromutilins,_lincosamides,_polypeptides_excluding_polymyxins,_steroidal_antibiotics,_quinolones_	8.2	46.91	NA	NA
Switzerland	CHE	Europe	NA	2011	ARCH-VET	all	livestock_animal	13731	NA	11023	249	NA	23118	1548	3459	NA	3317	371	NA	NA	1454	NA	616	58886	NA	Other_antibiotics_include:_Pleuromutilins,_lincosamide,_quinolones,_amphenicoles	8.2	46.91	NA	NA
Switzerland	CHE	Europe	NA	2011	ARCH-VET	all	pets	NA	NA	438	316	NA	5	NA	NA	NA	7	23	NA	NA	NA	NA	173	962	NA	Other_antibiotics_include:_Imidazoles,_nitrofurans,_polypeptides,_steroidal_antibiotics,_tetracyclines,_trimethoprimes,_amphenicoles,_macrolides,_lincosamides	8.2	46.91	NA	NA
Switzerland	CHE	Europe	NA	2011	ARCH-VET	all	all	13737	284	11460	565	NA	23123	1549	3481	NA	3324	394	NA	NA	1454	NA	477	59848	NA	Other_antibiotics_include:_Imidazoles,_nitrofurans,_pleuromutilins,_lincosamides,_polypeptides_excluding_polymyxins,_steroidal_antibiotics,_quinolones_	8.2	46.91	NA	NA
Switzerland	CHE	Europe	NA	2011	Stebler_et_al_2019	all	food_producing	NA	NA	NA	NA	NA	NA	NA	NA	NA	NA	NA	NA	NA	NA	NA	NA	58942	NA	NA	NA	NA	NA	NA
Switzerland	CHE	Europe	NA	2011	Stebler_et_al_2019	Pig	food_producing	NA	NA	NA	NA	NA	NA	NA	NA	NA	NA	NA	NA	NA	NA	NA	NA	22475	NA	NA	NA	NA	NA	NA
Switzerland	CHE	Europe	NA	2011	Stebler_et_al_2019	Cattle	food_producing	NA	NA	NA	NA	NA	NA	NA	NA	NA	NA	NA	NA	NA	NA	NA	NA	21293	NA	NA	NA	NA	NA	NA
Switzerland	CHE	Europe	NA	2012	ARCH-VET	all	livestock_animal	12038	NA	10582	237	NA	21556	1368	3289	NA	3199	335	NA	NA	1057	NA	449	54110	NA	Other_antibiotics_include:_Pleuromutilins,_lincosamide,_quinolones,_amphenicoles	8.2	46.91	NA	NA
Switzerland	CHE	Europe	NA	2012	ARCH-VET	all	pets	NA	NA	415	304	NA	0	0	NA	NA	8	24	NA	NA	NA	NA	129	880	NA	Other_antibiotics_include:_Imidazoles,_nitrofurans,_polypeptides,_steroidal_antibiotics,_tetracyclines,_trimethoprimes,_amphenicoles,_macrolides,_lincosamides	8.2	46.91	NA	NA
Switzerland	CHE	Europe	NA	2012	ARCH-VET	all	all	12043	232	10997	542	NA	21556	1368	3313	NA	3207	359	NA	NA	1058	NA	318	54993	NA	Other_antibiotics_include:_Imidazoles,_nitrofurans,_pleuromutilins,_lincosamides,_polypeptides_excluding_polymyxins,_steroidal_antibiotics,_quinolones_	8.2	46.91	NA	NA
Switzerland	CHE	Europe	NA	2012	Stebler_et_al_2019	all	food_producing	NA	NA	NA	NA	NA	NA	NA	NA	NA	NA	NA	NA	NA	NA	NA	NA	54169	NA	NA	NA	NA	NA	NA
Switzerland	CHE	Europe	NA	2012	Stebler_et_al_2019	Pig	food_producing	NA	NA	NA	NA	NA	NA	NA	NA	NA	NA	NA	NA	NA	NA	NA	NA	20276	NA	NA	NA	NA	NA	NA
Switzerland	CHE	Europe	NA	2012	Stebler_et_al_2019	Cattle	food_producing	NA	NA	NA	NA	NA	NA	NA	NA	NA	NA	NA	NA	NA	NA	NA	NA	19299	NA	NA	NA	NA	NA	NA
Switzerland	CHE	Europe	NA	2013	ARCH-VET	all	livestock_animal	11626	183	10437	228	NA	18942	1148	3089	NA	3115	384	NA	NA	854	NA	310	50316	NA	Other_antibiotics_include:_Pleuromutilins,_lincosamide,_quinolones	8.2	46.91	NA	NA
Switzerland	CHE	Europe	NA	2013	ARCH-VET	all	pets	NA	NA	438	302	NA	0	0	NA	NA	9	29	NA	NA	NA	NA	82	860	NA	Other_antibiotics_include:_Imidazoles,_nitrofurans,_polypeptides,_steroidal_antibiotics,_tetracyclines,_trimethoprimes,_amphenicoles,_macrolides,_lincosamides	8.2	46.91	NA	NA
Switzerland	CHE	Europe	NA	2013	ARCH-VET	all	all	11631	202	10875	530	NA	18942	1148	3112	NA	3124	413	NA	NA	855	NA	343	51175	NA	Other_antibiotics_include:_Imidazoles,_nitrofurans,_pleuromutilins,_lincosamides,_polypeptides_excluding_polymyxins,_steroidal_antibiotics,_quinolones_	8.2	46.91	NA	NA
Switzerland	CHE	Europe	NA	2013	Stebler_et_al_2019	all	food_producing	NA	NA	NA	NA	NA	NA	NA	NA	NA	NA	NA	NA	NA	NA	NA	NA	50370	NA	NA	NA	NA	NA	NA
Switzerland	CHE	Europe	NA	2013	Stebler_et_al_2019	Pig	food_producing	NA	NA	NA	NA	NA	NA	NA	NA	NA	NA	NA	NA	NA	NA	NA	NA	18890	NA	NA	NA	NA	NA	NA
Switzerland	CHE	Europe	NA	2013	Stebler_et_al_2019	Cattle	food_producing	NA	NA	NA	NA	NA	NA	NA	NA	NA	NA	NA	NA	NA	NA	NA	NA	17941	NA	NA	NA	NA	NA	NA
Switzerland	CHE	Europe	8891000	2014	ARCH-VET	all	livestock_animal	10398	169	9893	241	NA	17009	1102	2784	NA	3114	379	NA	NA	773	NA	241	46103	NA	Other_antibiotics_include:_Pleuromutilins,_lincosamide,_quinolones	8.2	46.91	NA	NA
Switzerland	CHE	Europe	8891000	2014	ARCH-VET	all	pets	NA	NA	450	281	NA	0	0	NA	NA	10	25	NA	NA	NA	NA	80	846	NA	Other_antibiotics_include:_Imidazoles,_nitrofurans,_polypeptides,_steroidal_antibiotics,_tetracyclines,_trimethoprimes,_amphenicoles,_macrolides,_lincosamides	8.2	46.91	NA	NA
Switzerland	CHE	Europe	8891000	2014	ARCH-VET	all	all	10402	188	10344	522	NA	17009	1102	2807	NA	3125	404	NA	NA	773	NA	274	46950	NA	Other_antibiotics_include:_Imidazoles,_nitrofurans,_pleuromutilins,_lincosamides,_steroidal_antibiotics,_quinolones_	8.2	46.91	NA	NA
Switzerland	CHE	Europe	NA	2014	Stebler_et_al_2019	all	food_producing	NA	NA	NA	NA	NA	NA	NA	NA	NA	NA	NA	NA	NA	NA	NA	NA	46147	NA	NA	NA	NA	NA	NA
Switzerland	CHE	Europe	NA	2014	Stebler_et_al_2019	Pig	food_producing	NA	NA	NA	NA	NA	NA	NA	NA	NA	NA	NA	NA	NA	NA	NA	NA	16458	NA	NA	NA	NA	NA	NA
Switzerland	CHE	Europe	NA	2014	Stebler_et_al_2019	Cattle	food_producing	NA	NA	NA	NA	NA	NA	NA	NA	NA	NA	NA	NA	NA	NA	NA	NA	16385	NA	NA	NA	NA	NA	NA
Switzerland	CHE	Europe	9013000	2015	ARCH-VET	all	livestock_animal	8679	199	9573	234	NA	14959	904	2610	NA	3095	384	NA	NA	502	NA	197	41336	NA	Other_antibiotics_include:_Pleuromutilins,_lincosamide,_quinolones	8.2	46.91	NA	NA
Switzerland	CHE	Europe	9013000	2015	ARCH-VET	all	pets	NA	NA	443	262	NA	0	0	NA	NA	9	23	NA	NA	NA	NA	74	811	NA	Other_antibiotics_include:_Imidazoles,_nitrofurans,_polypeptides,_steroidal_antibiotics,_tetracyclines,_trimethoprimes,_amphenicoles,_macrolides,_lincosamides	8.2	46.91	NA	NA
Switzerland	CHE	Europe	9013000	2015	ARCH-VET	all	all	8683	217	10016	495	NA	14959	904	2632	NA	3104	407	NA	NA	503	NA	227	42147	NA	Other_antibiotics_include:_Imidazoles,_nitrofurans,_pleuromutilins,_lincosamides,_steroidal_antibiotics	8.2	46.91	NA	NA
Switzerland	CHE	Europe	NA	2015	Stebler_et_al_2019	all	food_producing	NA	NA	NA	NA	NA	NA	NA	NA	NA	NA	NA	NA	NA	NA	NA	NA	41378	NA	NA	NA	NA	NA	NA
Switzerland	CHE	Europe	NA	2015	Stebler_et_al_2019	Pig	food_producing	NA	NA	NA	NA	NA	NA	NA	NA	NA	NA	NA	NA	NA	NA	NA	NA	13845	NA	NA	NA	NA	NA	NA
Switzerland	CHE	Europe	NA	2015	Stebler_et_al_2019	Cattle	food_producing	NA	NA	NA	NA	NA	NA	NA	NA	NA	NA	NA	NA	NA	NA	NA	NA	14886	NA	NA	NA	NA	NA	NA
Switzerland	CHE	Europe	NA	2016	ARCH-VET	all	livestock_animal	8172	244	9249	190	NA	13130	829	1967	NA	2988	282	NA	NA	372	NA	152	37575	NA	Other_antibiotics_include:_Pleuromutilins,_lincosamide,_quinolones	8.2	46.91	NA	NA
Switzerland	CHE	Europe	NA	2016	ARCH-VET	all	pets	NA	NA	446	241	NA	0	0	NA	NA	10	22	NA	NA	NA	NA	84	803	NA	Other_antibiotics_include:_Imidazoles,_nitrofurans,_polypeptides,_steroidal_antibiotics,_tetracyclines,_trimethoprimes,_amphenicoles,_macrolides,_lincosamides	8.2	46.91	NA	NA
Switzerland	CHE	Europe	NA	2016	ARCH-VET	all	all	8177	273	9694	431	NA	13130	829	1988	NA	2997	304	NA	NA	372	NA	182	38377	NA	Other_antibiotics_include:_Imidazoles,_nitrofurans,_pleuromutilins,_lincosamides,_steroidal_antibiotics	8.2	46.91	NA	NA
Switzerland	CHE	Europe	NA	2017	ARCH-VET	all	livestock_animal	6851	341	9143	163	NA	10181	591	1574	NA	2462	207	NA	NA	327	NA	181	32021	NA	Other_antibiotics_include:_Pleuromutilins,_lincosamide,_quinolones	8.2	46.91	NA	NA
Switzerland	CHE	Europe	NA	2017	ARCH-VET	all	pets	NA	NA	467	217	NA	0	0	NA	NA	9	21	NA	NA	NA	NA	92	806	NA	Other_antibiotics_include:_Imidazoles,_nitrofurans,_polypeptides,_steroidal_antibiotics,_tetracyclines,_trimethoprimes,_amphenicoles,_macrolides,_lincosamides	8.2	46.91	NA	NA
Switzerland	CHE	Europe	NA	2017	ARCH-VET	all	all	6856	378	9610	381	NA	10181	591	1594	NA	2471	228	NA	NA	328	NA	210	32828	NA	Other_antibiotics_include:_Imidazoles,_nitrofurans,_pleuromutilins,_lincosamides,_steroidal_antibiotics	8.2	46.91	NA	NA
Switzerland	CHE	Europe	NA	2018	ARCH-VET	all	livestock_animal	7214	463	9375	162	NA	9292	608	1463	NA	2513	184	NA	NA	234	NA	125	31633	NA	Other_antibiotics_include:_Pleuromutilins,_lincosamide,_quinolones	8.2	46.91	NA	NA
Switzerland	CHE	Europe	NA	2018	ARCH-VET	all	pets	NA	NA	448	201	NA	0	0	NA	NA	9	19	NA	NA	NA	NA	86	763	NA	Other_antibiotics_include:_Imidazoles,_nitrofurans,_polypeptides,_steroidal_antibiotics,_tetracyclines,_trimethoprimes,_amphenicoles,_macrolides,_lincosamides	8.2	46.91	NA	NA
Switzerland	CHE	Europe	NA	2018	ARCH-VET	all	all	7218	499	9823	363	NA	9292	608	1482	NA	2523	203	NA	NA	235	NA	152	32398	NA	Other_antibiotics_include:_Imidazoles,_nitrofurans,_pleuromutilins,_lincosamides,_steroidal_antibiotics	8.2	46.91	NA	NA
Switzerland	CHE	Europe	NA	2018	European_Medicines_Agency	all	food_producing+_horses	6480	443	8078	89	9143	710	1331	0	0	2486	0	0	0	177	NA	88	29025	NA	NA	8.2	46.91	NA	NA
Switzerland	CHE	Europe	NA	2019	European_Medicines_Agency	all	food_producing+_horses	6342	511	9206	307	102	8490	614	1227	0	205	0	2455	0	205	NA	102	29766	NA	NA	8.2	46.91	NA	NA
Switzerland	CHE	Europe	NA	2019	ARCH-VET	all	livestock_animal	6222	529	9325	144	NA	8406	582	1164	NA	2456	169	NA	NA	NA	NA	130	29127	NA	Other_antibiotics_include:_Imidazoles,_nitrofurans,_pleuromutilins,_lincosamides,_steroidal_antibiotics	8.2	46.91	NA	NA
Switzerland	CHE	Europe	NA	2019	ARCH-VET	all	pets	NA	NA	460	177	NA	NA	NA	NA	NA	8	16	NA	NA	NA	NA	113	774	NA	Other_antibiotics_include:_Imidazoles,_nitrofurans,_pleuromutilins,_lincosamides,_steroidal_antibiotics	8.2	46.91	NA	NA
Switzerland	CHE	Europe	NA	2019	ARCH-VET	all	all	6226	571	9785	322	NA	8406	582	1183	NA	2465	185	NA	NA	207	NA	177	30109	NA	Other_antibiotics_include:_Imidazoles,_nitrofurans,_pleuromutilins,_lincosamides,_steroidal_antibiotics	8.2	46.91	NA	NA
Switzerland	CHE	Europe	NA	2020	European_Medicines_Agency	all	food_producing+_horses	6960	614	9007	102	102	6857	614	1126	0	205	0	2559	0	102	NA	102	28350	NA	NA	8.2	46.91	NA	NA
Switzerland	CHE	Europe	NA	2020	ARCH-VET	all	livestock_animal	6818	574	9318	130	NA	6697	561	1056	NA	2495	163	NA	NA	148	NA	118	28078	NA	Other_antibiotics_include:_Imidazoles,_nitrofurans,_pleuromutilins,_lincosamides,_steroidal_antibiotics	8.2	46.91	NA	NA
Switzerland	CHE	Europe	NA	2020	ARCH-VET	all	pets	NA	38	437	184	NA	NA	NA	NA	NA	20	15	NA	NA	NA	NA	62	756	NA	Other_antibiotics_include:_Imidazoles,_nitrofurans,_pleuromutilins,_lincosamides,_steroidal_antibiotics	8.2	46.91	NA	NA
Switzerland	CHE	Europe	NA	2020	ARCH-VET	all	all	6823	612	9755	255	59	6697	561	1072	NA	2515	178	NA	NA	148	NA	196	28871	NA	Other_antibiotics_include:_Imidazoles,_nitrofurans,_pleuromutilins,_lincosamides,_steroidal_antibiotics	8.2	46.91	NA	NA
Tanzania	TZA	Africa	NA	2010	Sangeda_et_al_2021	all	all	122140	NA	50788	NA	NA	862	NA	0	NA	0	NA	3142	NA	NA	NA	0	176932	NA	imports as proxy for consumption	34.88	-6.37	NA	NA
Tanzania	TZA	Africa	NA	2011	Sangeda_et_al_2021	all	all	3009223	NA	0	NA	NA	19450	NA	1777	NA	0	NA	0	NA	NA	NA	0	3030450	NA	imports as proxy for consumption	34.88	-6.37	NA	NA
Tanzania	TZA	Africa	NA	2012	Sangeda_et_al_2021	all	all	205796	NA	72	NA	NA	2705481	NA	5033	NA	0	NA	671809	NA	NA	NA	0	3588191	NA	imports as proxy for consumption	34.88	-6.37	NA	NA
Tanzania	TZA	Africa	NA	2013	Sangeda_et_al_2021	all	all	277796	NA	0	NA	NA	0	NA	0	NA	10252	NA	2583	NA	NA	NA	0	290631	NA	imports as proxy for consumption	34.88	-6.37	NA	NA
Tanzania	TZA	Africa	NA	2014	Sangeda_et_al_2021	all	all	62530	NA	0	NA	NA	0	NA	0	NA	0	NA	139259	NA	NA	NA	0	201789	NA	imports as proxy for consumption	34.88	-6.37	NA	NA
Tanzania	TZA	Africa	NA	2015	Sangeda_et_al_2021	all	all	2804939	NA	0	NA	NA	7336	NA	816	NA	0	NA	21851	NA	NA	NA	0	2834942	NA	imports as proxy for consumption	34.88	-6.37	NA	NA
Tanzania	TZA	Africa	NA	2016	Sangeda_et_al_2021	all	all	1558135	NA	1391	NA	NA	84	NA	222	NA	644	NA	1197	NA	NA	NA	43391	1605064	NA	imports as proxy for consumption	34.88	-6.37	NA	NA
Tanzania	TZA	Africa	NA	2017	Sangeda_et_al_2021	all	all	50706	NA	0	NA	NA	324026	NA	0	NA	0	NA	1980	NA	NA	NA	43245	419957	NA	imports as proxy for consumption	34.88	-6.37	NA	NA
Thailand	THA	Asia_Fareast_Oceania	NA	2017	Ministry_of_Health_Thailand	all	Pigs+Chicken+Cattle+aquatic_animals	711473	66	992425	132	6523	256309	53173	345523	19437	147856	65758	NA	300258	162681	NA	628847	3690461	NA	Other_antibiotics_include:_intestinal_antiinfectives, antiinfectives_ and antiseptics_for_intrauterine_use;This_report_assumes_stock_remains_constant_and_the_total_production_and_importation_equal_consumption;No_data_of_quatic_animal_production_in_2017,estimation_by_extrapolation_of_2014-2016_data;<0.01mg/PCU_calculated_as_0.01mg/PCU(66kg)	101.85	13.6	NA	NA
Thailand	THA	Asia_Fareast_Oceania	NA	2018	Ministry_of_Health_Thailand	all	Pigs+Chicken+Cattle+aquatic_animals	461700	NA	1555400	2100	NA	48700	NA	267700	25500	102100	37900	NA	440200	172200	NA	702700	3816200	NA	Other_antibiotics_include:bacitracin_(oral_preparation),phosphoric_acid_and_derivatives,bambermycin_and_halquinol;This_report_assumes_stock_remains_constant_and_the_total_production_and_importation_equal_consumption;Voluntary_report_of_export_data	101.85	13.6	NA	NA
Thailand	THA	Asia_Fareast_Oceania	NA	2019	Ministry_of_Health_Thailand	all	food_producing	475485	0	972341	NA	NA	48846	NA	243467	18317	85480	44267	112956	276285	141959	NA	147301	2566704	NA	calculated_with_PCU_thailand	101.85	13.6	NA	NA
Thailand	THA	Asia_Fareast_Oceania	NA	2019	Ministry_of_Health_Thailand	Pigs	food_producing	NA	NA	NA	NA	NA	NA	NA	NA	NA	NA	NA	NA	NA	NA	NA	NA	583103	NA	calculated_with_PCU_thailand	101.85	13.6	NA	NA
Thailand	THA	Asia_Fareast_Oceania	NA	2019	Ministry_of_Health_Thailand	Chicken	food_producing	NA	NA	NA	NA	NA	NA	NA	NA	NA	NA	NA	NA	NA	NA	NA	NA	711731	NA	calculated_with_PCU_thailand	101.85	13.6	NA	NA
Thailand	THA	Asia_Fareast_Oceania	NA	2019	Ministry_of_Health_Thailand	Cattle	food_producing	NA	NA	NA	NA	NA	NA	NA	NA	NA	NA	NA	NA	NA	NA	NA	NA	954371	NA	calculated_with_PCU_thailand	101.85	13.6	NA	NA
Thailand	THA	Asia_Fareast_Oceania	NA	2019	Ministry_of_Health_Thailand	Aquatic_Animals	food_producing	NA	NA	NA	NA	NA	NA	NA	NA	NA	NA	NA	NA	NA	NA	NA	NA	317499	NA	calculated_with_PCU_thailand	101.85	13.6	NA	NA
Timor_Leste	TLS	Asia_Fareast_Oceania	NA	2016	Ting_et_al_2021	all	food_producing	24.73	0	23.09	0	0	4.69	0	25.1	0	4.64	3.81	0	0	10.04	0	0	96.1	NA	Imported_veterinary_antimicrobials	NA	NA	NA	NA
Timor_Leste	TLS	Asia_Fareast_Oceania	NA	2017	Ting_et_al_2021	all	food_producing	21	0	4	0	0	3	0	0	0	6	0	0	0	0	0	0	34	NA	Imported_veterinary_antimicrobials	NA	NA	NA	NA
Timor_Leste	TLS	Asia_Fareast_Oceania	NA	2018	Ting_et_al_2021	all	food_producing	16.07	0	6.75	0	0	2.4	0	0	0	5.81	0	0	0	0.33	0	0	31.36	NA	Imported_veterinary_antimicrobials	NA	NA	NA	NA
Timor_Leste	TLS	Asia_Fareast_Oceania	NA	2019	Ting_et_al_2021	all	food_producing	20.32	0	20.84	0	0	15.99	0	0	0	9.19	2	0	0	0.57	0	0	68.91	NA	Imported_veterinary_antimicrobials	NA	NA	NA	NA
UK	GBR	Europe	NA	2007	UK_Veterinary_Medicines_Directorate	all	all	NA	NA	NA	NA	NA	NA	NA	NA	NA	NA	NA	NA	NA	NA	NA	NA	387000	NA	Other_antibiotics_include:_Amphenicols,_lincomycins,_pleuromutilins,_polymyxins_(including_colistin),_steroidal_antibiotics_and_imidazole_derivatives	-1.82	53.92	NA	NA
UK	GBR	Europe	NA	2008	UK_Veterinary_Medicines_Directorate	all	all	NA	NA	NA	NA	NA	NA	NA	NA	NA	NA	NA	NA	NA	NA	NA	NA	383000	NA	NA	-1.82	53.92	NA	NA
UK	GBR	Europe	NA	2009	UK_Veterinary_Medicines_Directorate	all	all	177000	NA	76000	NA	NA	73000	NA	39000	NA	19000	1849	NA	NA	NA	NA	16000	401849	NA	NA	-1.82	53.92	NA	NA
UK	GBR	Europe	NA	2010	European_Medicines_Agency	all	food_producing+horses	211262	NA	87312	NA	NA	59833	11757	34405	NA	12851	NA	NA	11848	NA	NA	26431	455699	NA	NA	-1.82	53.92	NA	NA
UK	GBR	Europe	NA	2010	UK_Veterinary_Medicines_Directorate	all	all	200000	NA	86000	6000	1455	63000	12000	35000	NA	22000	2232	NA	NA	NA	NA	20000	447687	NA	NA	-1.82	53.92	NA	NA
UK	GBR	Europe	NA	2011	European_Medicines_Agency	all	food_producing+horses	114140	NA	77274	NA	NA	58566	11555	36763	NA	11383	NA	NA	12243	NA	NA	21975	343899	NA	NA	-1.82	53.92	NA	NA
UK	GBR	Europe	NA	2011	UK_Veterinary_Medicines_Directorate	all	all	115000	NA	83000	5000	1166	60000	12000	37000	NA	20000	2084	NA	NA	NA	NA	22000	357250	NA	NA	-1.82	53.92	NA	NA
UK	GBR	Europe	NA	2012	European_Medicines_Agency	all	food_producing+horses	197661	NA	81829	NA	NA	64962	12840	40892	NA	13556	NA	NA	14183	NA	NA	21475	447398	NA	NA	-1.82	53.92	NA	NA
UK	GBR	Europe	NA	2012	UK_Veterinary_Medicines_Directorate	all	all	201000	NA	88000	5000	1328	66000	13000	41000	NA	22000	2381	NA	NA	NA	NA	24000	463709	NA	NA	-1.82	53.92	NA	NA
UK	GBR	Europe	NA	2013	European_Medicines_Agency	all	food_producing+horses	193276	NA	81024	NA	NA	49416	9664	40301	NA	14854	NA	NA	11394	NA	NA	22071	422000	corrected_without_rounding	NA	-1.82	53.92	NA	NA
UK	GBR	Europe	NA	2013	UK_Veterinary_Medicines_Directorate	all	all	194000	NA	88000	4900	1192	51000	10000	40000	NA	24000	2562	NA	NA	NA	NA	21000	436654	NA	NA	-1.82	53.92	NA	NA
UK	GBR	Europe	8891000	2014	European_Medicines_Agency	all	food_producing+horses	180834	NA	80198	NA	NA	58031	11451	49864	NA	13179	NA	NA	12488	NA	NA	26056	432101	NA	NA	-1.82	53.92	NA	NA
UK	GBR	Europe	8891000	2014	UK_Veterinary_Medicines_Directorate	all	all	181800	NA	88300	5500	1334	58900	11600	50000	NA	24000	2593	NA	NA	NA	NA	24200	448227	NA	NA	-1.82	53.92	NA	NA
UK	GBR	Europe	8891000	2014	UK_Veterinary_Medicines_Directorate	Chicken	food_producing	30600	NA	19800	NA	NA	1200	NA	2700	7100	NA	1131	NA	NA	NA	NA	969	63500	NA	Other_antibiotics_include:_Aminoglycosides,_pleuromutilins,_colistin_and_products_under_the_cascade	-1.82	53.92	NA	NA
UK	GBR	Europe	9013000	2015	European_Medicines_Agency	all	food_producing+horses	165359	NA	69727	NA	NA	56319	11114	38087	NA	13724	NA	NA	16374	NA	NA	24798	395502	NA	NA	-1.82	53.92	NA	NA
UK	GBR	Europe	9013000	2015	UK_Veterinary_Medicines_Directorate	all	all	166300	NA	75500	4900	1203	57100	11200	38200	NA	23500	2532	NA	NA	NA	NA	27700	408135	NA	Other_antibiotics_include:_Amphenicols,_lincomycins,_pleuromutilins,_polymyxins_(including_colistin),_steroidal_antibiotics_and_imidazole_derivatives	-1.82	53.92	NA	NA
UK	GBR	Europe	9013000	2015	UK_Veterinary_Medicines_Directorate	Chicken	food_producing	23900	NA	14100	NA	NA	1000	NA	1100	4800	NA	540	NA	NA	NA	NA	860	46300	NA	Other_antibiotics_include:_Aminoglycosides,_pleuromutilins,_colistin_and_products_under_the_cascade	-1.82	53.92	NA	NA
UK	GBR	Europe	NA	2016	European_Medicines_Agency	all	food_producing+horses	107792	NA	58083	NA	NA	41757	8177	28522	NA	11577	NA	NA	10959	NA	NA	14134	281001	NA	NA	-1.82	53.92	NA	NA
UK	GBR	Europe	NA	2016	UK_Veterinary_Medicines_Directorate	all	all	108600	NA	64300	4800	1001	43100	8500	28700	NA	14800	1729	NA	NA	NA	NA	20200	295730	NA	Other_antibiotics_include:_Amphenicols,_lincomycins,_pleuromutilins,_polymyxins_(including_colistin),_steroidal_antibiotics_and_imidazole_derivatives	-1.82	53.92	NA	NA
UK	GBR	Europe	NA	2016	UK_Veterinary_Medicines_Directorate	Chicken	food_producing	9000	NA	10600	NA	NA	1600	NA	500	1400	NA	122	NA	NA	NA	NA	478	23700	NA	Other_antibiotics_include:_Aminoglycosides,_pleuromutilins,_colistin_and_products_under_the_cascade	-1.82	53.92	NA	NA
UK	GBR	Europe	NA	2017	European_Medicines_Agency	all	food_producing+horses	95361	NA	53937	NA	NA	19765	NA	23203	NA	14642	NA	NA	10759	NA	NA	16233	233900	NA	NA	-1.82	53.92	NA	NA
UK	GBR	Europe	NA	2017	UK_Veterinary_Medicines_Directorate	all	all	96200	NA	61000	4200	778	20000	3900	23300	NA	17500	1210	NA	NA	NA	NA	20100	248188	NA	Other_antibiotics_include:_Amphenicols,_lincomycins,_pleuromutilins,_polymyxins_(including_colistin),_steroidal_antibiotics_and_imidazole_derivatives	-1.82	53.92	NA	NA
UK	GBR	Europe	NA	2017	UK_Veterinary_Medicines_Directorate	Chicken	food_producing	3300	NA	8200	NA	NA	900	NA	600	1200	NA	38	NA	NA	NA	NA	162	14400	NA	Other_antibiotics_include:_Aminoglycosides,_pleuromutilins,_colistin_and_products_under_the_cascade	-1.82	53.92	NA	NA
UK	GBR	Europe	NA	2018	UK_Veterinary_Medicines_Directorate	all	all	86400	NA	56700	4100	467	19400	3800	16600	NA	18400	1160	NA	NA	NA	NA	19400	226427	NA	Other_antibiotics_include:_Amphenicols,_lincomycins,_pleuromutilins,_polymyxins_(including_colistin),_steroidal_antibiotics_and_imidazole_derivatives	-1.82	53.92	NA	NA
UK	GBR	Europe	NA	2018	UK_Veterinary_Medicines_Directorate	Chicken	food_producing	2500	NA	10200	NA	NA	1200	NA	500	1700	NA	17.3	NA	NA	NA	NA	82.7	16200	NA	Other_antibiotics_include:_Aminoglycosides,_pleuromutilins,_colistin_and_products_under_the_cascade	-1.82	53.92	NA	NA
UK	GBR	Europe	NA	2019	UK_Veterinary_Medicines_Directorate	all	all	74200	NA	60400	3900	NA	21000	4200	16700	NA	23500	1042	NA	NA	NA	NA	27000	231942	NA	NA	-1.82	53.92	NA	NA
UK	GBR	Europe	NA	2019	UK_Veterinary_Medicines_Directorate	Chicken	food_producing	3900	NA	12700	NA	NA	1100	NA	600	1500	NA	14	NA	NA	NA	NA	266	20080	NA	NA	-1.82	53.92	NA	NA
UK	GBR	Europe	NA	2020	UK_Veterinary_Medicines_Directorate	all	all	76840	NA	61020	NA	293.8	NA	24860	22600	NA	22600	768.4	NA	NA	NA	NA	17017.8	226000	NA	NA	-1.82	53.92	NA	NA
UK	GBR	Europe	NA	2020	UK_Veterinary_Medicines_Directorate	Chicken	food_producing	252	NA	1491	NA	NA	105	NA	21	231	NA	NA	NA	NA	NA	NA	NA	2100	NA	NA	-1.82	53.92	NA	NA
UK	GBR	Europe	NA	2020	UK_Veterinary_Medicines_Directorate	Pigs	food_producing	2988	NA	1743	NA	0.83	NA	1328	913	NA	664	3.32	NA	415	NA	NA	240.7	8300	NA	NA	-1.82	53.92	NA	NA
United_States	USA	Americas	NA	2013	Singer_et_al_2020	Turkey	food_producing	186624	27	399003	0	19	23328	40	246	4364	11382	0	0	194	65286	0	157473	847986	NA	Only_major_turkey_companies_were_represented_about_67.3%_of_all_turkey_production	NA	NA	NA	NA
United_States	USA	Americas	NA	2014	Singer_et_al_2020	Turkey	food_producing	146296	47	441382	0	18	20032	69	438	4004	11330	0	0	62	38217	0	157473	819368	NA	Only_major_turkey_companies_were_represented_about_67.3%_of_all_turkey_production	NA	NA	NA	NA
United_States	USA	Americas	NA	2015	Singer_et_al_2020	Turkey	food_producing	155426	111	433323	0	17	18797	182	308	4513	11682	0	0	121	54462	0	194604	873546	NA	Only_major_turkey_companies_were_represented_about_67.3%_of_all_turkey_production	NA	NA	NA	NA
United_States	USA	Americas	NA	2016	Singer_et_al_2020	Turkey	food_producing	164662	87	384933	0	8	15888	237	320	5424	9278	0	0	106	65498	0	183706	830147	NA	Only_major_turkey_companies_were_represented_about_67.3%_of_all_turkey_production	NA	NA	NA	NA
United_States	USA	Americas	NA	2017	Singer_et_al_2020	Turkey	food_producing	111836	153	280901	0	NA	20851	384	693	2847	6579	0	0	110	54470	0	174849	653673	NA	Only_major_turkey_companies_were_represented_about_67.3%_of_all_turkey_production	NA	NA	NA	NA
USA	USA	Americas	NA	2009	FDA	all	all_(domestic)	5260995	NA	691644	20145	NA	505880	NA	562062	93330	223117	NA	NA	NA	NA	NA	1490932	8848105	NA	other_antibiotics_include:_Aminocoumarins,_Amphenicols,_Diaminopyrimidines,_Fluoroquinolones,_Glycolipids,_Pleuromutilins,_Polymyxins,_Polypeptides,_Quinoxalines,_and_Streptogramins	-100	34	NA	NA
USA	USA	Americas	NA	2010	FDA	all	all_(domestic)	5602281	NA	884419	24588	NA	517128	NA	553229	154653	211790	NA	NA	NA	NA	NA	1519005	9467093	NA	NA	-100	34	NA	NA
USA	USA	Americas	NA	2011	FDA	all	all_(domestic)	5652855	NA	885304	26611	NA	383105	NA	582836	190101	214895	NA	NA	NA	NA	NA	1510934	9446641	NA	NA	-100	34	NA	NA
USA	USA	Americas	NA	2012	FDA	all	all_(domestic)	5954361	NA	965196	27654	NA	493514	NA	616274	218140	273536	NA	NA	NA	NA	NA	1495959	10044634	NA	other_antibiotics_include:_Aminocoumarins,_Amphenicols,_Diaminopyrimidines,_Fluoroquinolones,_Glycolipids,_Pleuromutilins,_Polypeptides,_Quinoxalines,_and_Streptogramins	-100	34	NA	NA
USA	USA	Americas	NA	2013	FDA	all	all_(domestic)	6514779	NA	828721	28337	NA	384371	NA	563251	236450	270342	15099	NA	NA	NA	NA	1512547	10353897	NA	other_antibiotics_include:_Aminocoumarins,_Amphenicols,_Diaminopyrimidines,_Glycolipids,_Pleuromutilins,_Polypeptides,_Quinoxalines,_and_Streptogramins	-100	34	NA	NA
USA	USA	Americas	26271000	2014	FDA	all	all_(domestic)	6600849	NA	885975	31722	NA	452224	NA	621769	233681	304160	17220	NA	NA	NA	NA	1491960	10639560	Lincosamides_and_all_antibiotics,_for_Aminoglycosides,_Cephalosporins,_Lincosamides,_Penicillins_and_Tetracyclines_also_includes_nonfood-producing_animals	other_antibiotics_include:_Aminocoumarins,_Amphenicols,_Diaminopyrimidines,_Glycolipids,_Pleuromutilins,_Polymyxins,_Polypeptides,_Quinoxalines,_and_Streptogramins	-100	34	NA	NA
USA	USA	Americas	14600000	2015	FDA	all	all_(domestic)	6880465	44968	936669	32341	NA	380186	NA	627770	182543	344120	20063	NA	NA	NA	NA	1387236	10836361	NA	other_antibiotics_include:_Aminocoumarins,_Diaminopyrimidines,_Glycolipids,_Pleuromutilins,_Polymyxins,_Polypeptides,_Quinoxalines,_Streptogramins	-100	34	NA	NA
USA	USA	Americas	NA	2016	FDA	Cattle	food_producing_(domestic)	2845919	NA	99935	24677	NA	234955	NA	194811	NA	161646	NA	NA	NA	NA	NA	NA	3561943	NA	exclude:_Aminocoumarins,_Glycolipids,_Orthosomycins,_Pleuromutilins,_Polypeptides,_and_Quinoxalines	-100	34	NA	NA
USA	USA	Americas	NA	2016	FDA	Chicken	food_producing_(domestic)	285513	NA	NA	NA	NA	21115	NA	20718	8874	24111	NA	NA	NA	NA	NA	148469	508800	NA	NA	-100	34	NA	NA
USA	USA	Americas	NA	2016	FDA	turkey	food_producing_(domestic)	156617	NA	529083	NA	NA	41127	NA	1176	NA	22198	NA	NA	NA	NA	NA	NA	750201	NA	NA	-100	34	NA	NA
USA	USA	Americas	NA	2016	FDA	Pigs	food_producing_(domestic)	2520680	NA	17958	NA	NA	40215	NA	337295	118916	65850	NA	NA	NA	NA	NA	NA	3100914	NA	NA	-100	34	NA	NA
USA	USA	Americas	NA	2016	FDA	all	nonfood_producing_and_minorfood_producing_and_unknown_uses	57859	NA	195888	NA	NA	32414	NA	714	NA	45204	NA	NA	NA	NA	NA	216771	548850	NA	NA	-100	34	NA	NA
USA	USA	Americas	NA	2016	FDA	all	all_(domestic)	5866588	NA	842863	31010	NA	369826	NA	554714	142458	319009	18502	NA	NA	NA	NA	1235076	9380046	NA	other_antibiotics_include:_Aminocoumarins,_Amphenicols,_Diaminopyrimidines,_Glycolipids,_Orthosomycins,_Pleuromutilins,_Polymyxins,_Polypeptides,_Quinoxalines,_Streptogramins	-100	34	NA	NA
USA	USA	Americas	NA	2017	FDA	Cattle	food_producing_(domestic)	1560542	NA	96936	23512	NA	196902	NA	274479	NA	124675	NA	NA	NA	NA	NA	NA	2277046	NA	exclude:_Aminocoumarins,_Glycolipids,_Orthosomycins,_Pleuromutilins,_Polypeptides,_and_Quinoxalines	-100	34	NA	NA
USA	USA	Americas	NA	2017	FDA	Chicken	food_producing_(domestic)	153621	NA	NA	NA	NA	7319	NA	2614	8213	20185	NA	NA	NA	NA	NA	76095	268047	NA	NA	-100	34	NA	NA
USA	USA	Americas	NA	2017	FDA	turkey	food_producing_(domestic)	192976	NA	423689	NA	NA	28817	NA	1307	NA	24042	NA	NA	NA	NA	NA	NA	670831	NA	NA	-100	34	NA	NA
USA	USA	Americas	NA	2017	FDA	Pigs	food_producing_(domestic)	1579145	NA	NA	NA	NA	31024	NA	189503	128642	63602	NA	NA	NA	NA	NA	NA	1991916	NA	NA	-100	34	NA	NA
USA	USA	Americas	NA	2017	FDA	all	nonfood_producing_and_minorfood_producing_and_unknown_uses	49416	NA	NA	NA	NA	10050	NA	891	NA	26680	NA	NA	NA	NA	NA	176527	263564	NA	NA	-100	34	NA	NA
USA	USA	Americas	NA	2017	FDA	all	all_(domestic)	3535701	49321	690889	29369	NA	274112	NA	468794	152497	259184	22904	NA	NA	NA	NA	1055746	6538517	NA	other_antibiotics_include:_Aminocoumarins,_Amphenicols,_Diaminopyrimidines,_Glycolipids,_Orthosomycins,_Pleuromutilins,_Polymyxins,_Polypeptides,_Quinoxalines,_Streptogramins	-100	34	NA	NA
USA	USA	Americas	NA	2018	FDA	Cattle	food_producing_(domestic)	1732416	NA	96591	25337	NA	187603	NA	274837	NA	137614	NA	NA	NA	NA	NA	NA	2454398	NA	exclude:_Aminocoumarins,_Glycolipids,_Orthosomycins,_Pleuromutilins,_Polypeptides,_and_Quinoxalines	-100	34	NA	NA
USA	USA	Americas	NA	2018	FDA	Chicken	food_producing_(domestic)	140561	NA	NA	NA	NA	NA	NA	2971	8780	13430	NA	NA	NA	NA	NA	56032	221774	NA	NA	-100	34	NA	NA
USA	USA	Americas	NA	2018	FDA	turkey	food_producing_(domestic)	150749	NA	463939	NA	NA	30446	NA	1653	NA	24321	NA	NA	NA	NA	NA	NA	671108	NA	NA	-100	34	NA	NA
USA	USA	Americas	NA	2018	FDA	Pigs	food_producing_(domestic)	1902950	NA	NA	NA	NA	45581	NA	192175	104527	90779	NA	NA	NA	NA	NA	NA	2336012	NA	NA	-100	34	NA	NA
USA	USA	Americas	NA	2018	FDA	all	nonfood_producing_and_minorfood_producing_and_unknown_uses	47502	NA	NA	NA	NA	NA	NA	1403	NA	27154	NA	NA	NA	NA	NA	171694	247753	NA	NA	-100	34	NA	NA
USA	USA	Americas	NA	2018	FDA	all	all_(domestic)	3974179	56056	731863	31448	NA	278562	NA	473038	125514	293298	23350	NA	NA	NA	NA	1017356	7004664	NA	other_antibiotics_include:_Aminocoumarins,_Amphenicols,_Diaminopyrimidines,_Glycolipids,_Orthosomycins,_Pleuromutilins,_Polymyxins,_Polypeptides,_Quinoxalines,_Streptogramins	-100	34	NA	NA
USA	USA	Americas	NA	2019	FDA	Cattle	food_producing_(domestic)	1741883	NA	78887	24158	NA	197486	NA	286438	NA	139445	12560	NA	NA	NA	NA	NA	2480857	NA	NA	-100	34	NA	NA
USA	USA	Americas	NA	2019	FDA	Chicken	food_producing_(domestic)	149295	NA	NA	NA	NA	5903	NA	2760	6409	16200	NA	NA	NA	NA	NA	NA	180567	NA	NA	-100	34	NA	NA
USA	USA	Americas	NA	2019	FDA	turkey	food_producing_(domestic)	131034	NA	471660	NA	NA	14908	NA	1944	NA	25125	NA	NA	NA	NA	NA	NA	644671	NA	NA	-100	34	NA	NA
USA	USA	Americas	NA	2019	FDA	Pigs	food_producing_(domestic)	2062275	NA	NA	NA	NA	72126	NA	195441	114398	101270	11790	NA	NA	NA	NA	NA	2557300	NA	NA	-100	34	NA	NA
USA	USA	Americas	NA	2019	FDA	all	nonfood_producing_and_minorfood_producing_and_unknown_uses	32545	NA	NA	NA	NA	13905	NA	1498	NA	25949	205	NA	NA	NA	NA	165592	239694	NA	NA	-100	34	NA	NA
USA	USA	Americas	NA	2019	FDA	all	all_(domestic)	4117031	53212	716525	29830	NA	304327	NA	488082	134156	307988	24556	NA	NA	NA	NA	NA	6175707	NA	NA	-100	34	NA	NA
USA	USA	Americas	NA	2020	FDA	Cattle	food_producing_(domestic)	1703391	47609	82008	21007	NA	161220	NA	247581	NA	174132	12446	NA	NA	NA	NA	NA	2449394	NA	NA	-100	34	NA	NA
USA	USA	Americas	NA	2020	FDA	Chicken	food_producing_(domestic)	105817	NA	NA	NA	NA	6230	NA	2194	7299	17634	NA	NA	NA	NA	NA	2470	141644	NA	NA	-100	34	NA	NA
USA	USA	Americas	NA	2020	FDA	turkey	food_producing_(domestic)	161909	NA	486322	NA	NA	15660	NA	NA	7299	25265	NA	NA	NA	NA	NA	NA	696455	NA	NA	-100	34	NA	NA
USA	USA	Americas	NA	2020	FDA	Pigs	food_producing_(domestic)	1943871	NA	NA	4232	NA	91981	NA	180537	NA	72659	11482	NA	NA	NA	NA	NA	2304762	NA	NA	-100	34	NA	NA
USA	USA	Americas	NA	2020	FDA	all	nonfood_producing_and_minorfood_producing_and_unknown_uses	33757	NA	177348	NA	NA	7481	NA	NA	NA	33044	248	NA	NA	NA	NA	NA	251878	NA	NA	-100	34	NA	NA
USA	USA	Americas	NA	2020	FDA	all	all_(domestic)	3948745	51788	762888	26262	NA	282572	NA	433394	147026	322734	24176	NA	NA	NA	NA	NA	5999585	NA	NA	-100	34	NA	NA
Vietnam	VNM	Asia_Fareast_Oceania	NA	2015	Carrique_Mas_2020	all	all	NA	NA	NA	NA	NA	NA	NA	NA	NA	NA	NA	NA	NA	NA	NA	NA	2751400	NA	NA	108.3	14.1	NA	NA
Vietnam	VNM	Asia_Fareast_Oceania	NA	2015	Carrique_Mas_2020	Pigs	food_producing	NA	NA	NA	NA	NA	NA	NA	NA	NA	NA	NA	NA	NA	NA	NA	NA	1599700	NA	NA	108.3	14.1	NA	NA
Vietnam	VNM	Asia_Fareast_Oceania	NA	2015	Carrique_Mas_2020	Chicken	food_producing	NA	NA	NA	NA	NA	NA	NA	NA	NA	NA	NA	NA	NA	NA	NA	NA	185500	NA	NA	108.3	14.1	NA	NA
Vietnam	VNM	Asia_Fareast_Oceania	NA	2015	Carrique_Mas_2020	Cattle	food_producing	NA	NA	NA	NA	NA	NA	NA	NA	NA	NA	NA	NA	NA	NA	NA	NA	71900	NA	NA	108.3	14.1	NA	NA
